# Supplementary material for: 2-Hydr­oxy-3-nitro-N-phenyl­benzamide
Source: Acta Crystallogr Sect E Struct Rep Online. 2009 Apr 18;65(Pt 5):o1042. doi: 10.1107/S1600536809013063 (PMC2977725; doi:10.1107/S1600536809013063)
Supplement: Supplementary file 1 [file e-65-o1042-sup1.cif]

##############################################################################
###                                                                        ###
###        Electronic paper (Acta Crystallographica Section E)             ###
###                                                                        ###
##############################################################################
#                                                                            #
# This CIF contains the data in a paper accepted for publication in Acta     #
# Crystallographica Section E. It conforms to the requirements of Notes      #
# for Authors for Section E, and has been peer reviewed under the auspices   #
# of the IUCr Commission on Journals.                                        #
#                                                                            #
# Full details of the Crystallographic Information File format               #
# are given in the paper "The Crystallographic Information File (CIF):       #
# a New Standard Archive File for Crystallography" by S. R. Hall, F. H.      #
# Allen and I. D. Brown [Acta Cryst. (1991), A47, 655-685].                  #
#                                                                            #
# The current version of the core CIF dictionary is obtainable from          #
# ftp://ftp.iucr.org/pub/cif_core.dic. The current version number is 2.4.    #
#                                                                            #
# Software is freely available for graphical display of the structure(s) in  #
# this CIF.  For information consult the CIF home page http://www.iucr.org/  #
# cif/home.html                                                              #
#                                                                            #
# This file may be used for bona fide research purposes within the           #
# scientific community so long as proper attribution is given to the journal # 
# article from which it was obtained.                                        #
#                                                                            #
##############################################################################
                                             
data_global
_audit_creation_method     ?
_journal_date_recd_electronic     2009-04-03
_journal_date_accepted     2009-04-06
_journal_name_full     'Acta Crystallographica, Section E'
_journal_year     2009
_journal_volume     65
_journal_issue      5
_journal_page_first     o1042
_journal_page_last     o1042
_journal_paper_category     QO
_journal_coeditor_code     HK2662
_publ_contact_author
;
Muhammad Nawaz Tahir
University of Sargodha,
Department of Physics,
Sargodha
Pakistan
;
_publ_contact_author_email     'dmntahir_uos@yahoo.com'
_publ_contact_author_fax     '0092 48 32 22 121'
_publ_contact_author_phone     '0092 48 92 30 914'
_publ_section_title
;
2-Hydroxy-3-nitro-<i>N</i>-phenylbenzamide
;
loop_
    _publ_author_name
    _publ_author_address
    'Raza, Abdul Rauf'
;
Department of Chemistry,
University of Sargodha,
Sargodha
Pakistan
;
    'Danish, Muhammad'
;
Department of Chemistry,
University of Sargodha,
Sargodha
Pakistan
;
    'Tahir, M. Nawaz'
;
Department of Physics,
University of Sargodha,
Sargodha
Pakistan
;
    'Nisar, Bushra'
;
Department of Chemistry,
University of Sargodha,
Sargodha
Pakistan
;
    'Park, Gyungse'
;
Department of Chemistry,
Kunsan National University,
Kusan, Chonbuk 573-701
Republic of Korea
;
data_I
_audit_creation_method     SHELXL-97
_chemical_name_systematic
;
2-Hydroxy-3-nitro-<i>N</i>-phenylbenzamide
;
_chemical_name_common     ?
_chemical_formula_moiety     'C13 H10 N2 O4'
_chemical_formula_sum     'C13 H10 N2 O4'
_chemical_formula_iupac     'C13 H10 N2 O4'
_chemical_formula_weight     258.23
_chemical_melting_point     ?
_symmetry_cell_setting     monoclinic
_symmetry_space_group_name_H-M     'P 21/n'
_symmetry_space_group_name_Hall     '-P 2yn'
loop_
    _symmetry_equiv_pos_site_id
    _symmetry_equiv_pos_as_xyz
    1 x,y,z
    2 1/2-x,1/2+y,1/2-z
    3 -x,-y,-z
    4 1/2+x,1/2-y,1/2+z
_cell_length_a     10.485(2)
_cell_length_b     11.465(2)
_cell_length_c     20.013(4)
_cell_angle_alpha     90
_cell_angle_beta     101.181(5)
_cell_angle_gamma     90
_cell_volume     2360.1(8)
_cell_formula_units_Z     8
_cell_measurement_reflns_used     2234
_cell_measurement_theta_min     2.10
_cell_measurement_theta_max     26.99
_cell_measurement_temperature     296(2)
_exptl_crystal_description     prism
_exptl_crystal_colour     'brown'
_exptl_crystal_size_max     0.26
_exptl_crystal_size_mid     0.20
_exptl_crystal_size_min     0.18
_exptl_crystal_density_diffrn     1.454
_exptl_crystal_density_meas     ?
_exptl_crystal_density_method     'not measured'
_exptl_crystal_F_000     1072
_exptl_absorpt_coefficient_mu     0.110
_exptl_absorpt_correction_type     multi-scan
_exptl_absorpt_process_details     '(SADABS; Bruker, 2005)'
_exptl_absorpt_correction_T_min     0.979
_exptl_absorpt_correction_T_max     0.986
_exptl_special_details
;
;
_diffrn_ambient_temperature     296(2)
_diffrn_radiation_type     MoK\a
_diffrn_radiation_wavelength     0.71073
_diffrn_radiation_source     'fine-focus sealed tube'
_diffrn_radiation_monochromator     graphite
_diffrn_measurement_device_type     'Bruker Kappa APEXII CCD area-detector'
_diffrn_measurement_method     \w
_diffrn_detector_area_resol_mean     7.82
_diffrn_reflns_number     13479
_diffrn_reflns_av_R_equivalents     0.0905
_diffrn_reflns_av_sigmaI/netI     0.1033
_diffrn_reflns_theta_min     2.05
_diffrn_reflns_theta_max     25.10
_diffrn_reflns_theta_full     25.10
_diffrn_measured_fraction_theta_max     0.996
_diffrn_measured_fraction_theta_full     0.996
_diffrn_reflns_limit_h_min     -11
_diffrn_reflns_limit_h_max     12
_diffrn_reflns_limit_k_min     -13
_diffrn_reflns_limit_k_max     13
_diffrn_reflns_limit_l_min     -23
_diffrn_reflns_limit_l_max     22
_diffrn_standards_number     0
_diffrn_standards_interval_count     ?
_diffrn_standards_interval_time     ?
_diffrn_standards_decay_%     ?
_refine_special_details
;
Refinement of <i>F</i>^2^ against ALL reflections. The weighted <i>R</i>-factor
<i>wR</i> and goodness of fit <i>S</i> are based on <i>F</i>^2^, conventional
<i>R</i>-factors <i>R</i> are based on <i>F</i>, with <i>F</i> set to zero for
negative <i>F</i>^2^. The threshold expression of <i>F</i>^2^ >
\s(<i>F</i>^2^) is used only for calculating <i>R</i>-factors(gt) <i>etc</i>.
and is not relevant to the choice of reflections for refinement.
<i>R</i>-factors based on <i>F</i>^2^ are statistically about twice as large
as those based on <i>F</i>, and <i>R</i>- factors based on ALL data will be
even larger.
;
_reflns_number_total     4190
_reflns_number_gt     1880
_reflns_threshold_expression     I>2\s(I)
_refine_ls_structure_factor_coef     Fsqd
_refine_ls_matrix_type     full
_refine_ls_R_factor_all     0.1405
_refine_ls_R_factor_gt     0.0484
_refine_ls_wR_factor_gt     0.0737
_refine_ls_wR_factor_ref     0.0967
_refine_ls_goodness_of_fit_ref     0.881
_refine_ls_restrained_S_all     0.881
_refine_ls_number_reflns     4190
_refine_ls_number_parameters     339
_refine_ls_number_restraints     0
_refine_ls_hydrogen_treatment     constr
_refine_ls_weighting_scheme     calc
_refine_ls_weighting_details
                 'calc w=1/[\s^2^(Fo^2^)+(0.0245P)^2^] where P=(Fo^2^+2Fc^2^)/3'
_atom_sites_solution_hydrogens     geom
_atom_sites_solution_primary     direct
_atom_sites_solution_secondary     difmap
_refine_ls_shift/su_max     0.000
_refine_ls_shift/su_mean     0.000
_refine_diff_density_max     0.193
_refine_diff_density_min     -0.191
_refine_ls_extinction_method     none
_refine_ls_extinction_coef     ?
loop_
    _atom_type_symbol
    _atom_type_description
    _atom_type_scat_dispersion_real
    _atom_type_scat_dispersion_imag
    _atom_type_scat_source
    'C' 'C' 0.0033 0.0016
                         'International Tables Vol C Tables 4.2.6.8 and 6.1.1.4'
    'H' 'H' 0.0000 0.0000
                         'International Tables Vol C Tables 4.2.6.8 and 6.1.1.4'
    'N' 'N' 0.0061 0.0033
                         'International Tables Vol C Tables 4.2.6.8 and 6.1.1.4'
    'O' 'O' 0.0106 0.0060
                         'International Tables Vol C Tables 4.2.6.8 and 6.1.1.4'
    'S' 'S' 0.1246 0.1234
                         'International Tables Vol C Tables 4.2.6.8 and 6.1.1.4'
    'Cl' 'Cl' 0.1484 0.1585
                         'International Tables Vol C Tables 4.2.6.8 and 6.1.1.4'
_computing_data_collection     'APEX2 (Bruker, 2007)'
_computing_cell_refinement     'SAINT (Bruker, 2007)'
_computing_data_reduction     'SAINT (Bruker, 2007)'
_computing_structure_solution     'SHELXS97 (Sheldrick, 2008)'
_computing_structure_refinement     'SHELXL97 (Sheldrick, 2008)'
_computing_molecular_graphics
                  'ORTEP-3 for Windows (Farrugia, 1997) and PLATON (Spek, 2009)'
_computing_publication_material
;
WinGx publication routines (Farrugia, 1999) and PLATON  (Spek,
2009)
;
loop_
    _atom_site_type_symbol
    _atom_site_label
    _atom_site_fract_x
    _atom_site_fract_y
    _atom_site_fract_z
    _atom_site_U_iso_or_equiv
    _atom_site_thermal_displace_type
    _atom_site_calc_flag
    _atom_site_refinement_flags
    _atom_site_occupancy
    O O1 0.1388(2) 0.41856(19) 0.08311(10) 0.0808(10) Uani . . 1.000
    O O2 0.4704(2) 0.34896(17) 0.00581(9) 0.0586(8) Uani . . 1.000
    O O3 0.5836(3) 0.3805(2) -0.09569(12) 0.0815(11) Uani . . 1.000
    O O4 0.4835(3) 0.4655(2) -0.18661(11) 0.1105(13) Uani . . 1.000
    O O5 0.79454(13) 0.47437(11) 0.53123(6) 0.0742(10) Uani . . 1.000
    O O6 0.44496(13) 0.29222(11) 0.47736(6) 0.0630(9) Uani . . 1.000
    O O7 0.2306(2) 0.24638(18) 0.51192(12) 0.0785(10) Uani . . 1.000
    O O8 0.1932(2) 0.29716(17) 0.61025(11) 0.0891(11) Uani . . 1.000
    N N1 0.3303(3) 0.32209(18) 0.10180(11) 0.0516(10) Uani . . 1.000
    N N2 0.4853(4) 0.4287(3) -0.12935(14) 0.0728(14) Uani . . 1.000
    N N3 0.6742(2) 0.35952(17) 0.45098(10) 0.0505(10) Uani . . 1.000
    N N4 0.2654(3) 0.2946(2) 0.56899(14) 0.0634(11) Uani . . 1.000
    C C1 0.2574(3) 0.4220(2) -0.00668(14) 0.0488(11) Uani . . 1.000
    C C2 0.3693(3) 0.4033(2) -0.03317(14) 0.0475(11) Uani . . 1.000
    C C3 0.3707(4) 0.4438(2) -0.09925(15) 0.0543(13) Uani . . 1.000
    C C4 0.2652(4) 0.4996(3) -0.13803(16) 0.0701(16) Uani . . 1.000
    C C5 0.1553(4) 0.5164(3) -0.11226(16) 0.0768(16) Uani . . 1.000
    C C6 0.1533(4) 0.4784(3) -0.04686(15) 0.0665(14) Uani . . 1.000
    C C7 0.2363(4) 0.3878(3) 0.06361(15) 0.0541(14) Uani . . 1.000
    C C8 0.3309(3) 0.2730(2) 0.16716(13) 0.0470(11) Uani . . 1.000
    C C9 0.2525(3) 0.3112(2) 0.21062(14) 0.0650(14) Uani . . 1.000
    C C10 0.2579(4) 0.2549(3) 0.27241(16) 0.0726(16) Uani . . 1.000
    C C11 0.3406(4) 0.1640(3) 0.29130(15) 0.0707(16) Uani . . 1.000
    C C12 0.4202(3) 0.1278(3) 0.24855(14) 0.0670(14) Uani . . 1.000
    C C13 0.41554(13) 0.18195(11) 0.18641(6) 0.0553(11) Uani . . 1.000
    C C14 0.5958(3) 0.4037(2) 0.55541(13) 0.0446(11) Uani . . 1.000
    C C15 0.4774(3) 0.3463(2) 0.53838(13) 0.0480(13) Uani . . 1.000
    C C16 0.3931(3) 0.3471(2) 0.58522(15) 0.0485(11) Uani . . 1.000
    C C17 0.4279(4) 0.4007(3) 0.64807(14) 0.0599(14) Uani . . 1.000
    C C18 0.5448(3) 0.4560(3) 0.66462(14) 0.0617(13) Uani . . 1.000
    C C19 0.6269(3) 0.4582(2) 0.61847(13) 0.0543(11) Uani . . 1.000
    C C20 0.6977(3) 0.4154(2) 0.51198(14) 0.0509(13) Uani . . 1.000
    C C21 0.7531(3) 0.3568(2) 0.40071(14) 0.0450(11) Uani . . 1.000
    C C22 0.8800(3) 0.3951(2) 0.41066(15) 0.0574(14) Uani . . 1.000
    C C23 0.9484(3) 0.3838(3) 0.35836(16) 0.0659(14) Uani . . 1.000
    C C24 0.8919(4) 0.3353(3) 0.29665(17) 0.0684(14) Uani . . 1.000
    C C25 0.7655(4) 0.2979(2) 0.28709(15) 0.0614(14) Uani . . 1.000
    C C26 0.6952(3) 0.3085(2) 0.33859(14) 0.0531(12) Uani . . 1.000
    H H1N 0.39778 0.30839 0.08451 0.0619 Uiso . . 1.000
    H H2O 0.52842 0.34004 -0.01592 0.0704 Uiso . . 1.000
    H H4 0.26902 0.52571 -0.18160 0.0839 Uiso . . 1.000
    H H5 0.08309 0.55283 -0.13819 0.0923 Uiso . . 1.000
    H H6 0.07877 0.49133 -0.02915 0.0798 Uiso . . 1.000
    H H9 0.19654 0.37395 0.19859 0.0781 Uiso . . 1.000
    H H10 0.20405 0.27973 0.30148 0.0873 Uiso . . 1.000
    H H11 0.34297 0.12685 0.33283 0.0848 Uiso . . 1.000
    H H12 0.47775 0.06650 0.26144 0.0804 Uiso . . 1.000
    H H13 0.46965 0.15678 0.15758 0.0665 Uiso . . 1.000
    H H3N 0.60268 0.32091 0.44160 0.0606 Uiso . . 1.000
    H H6O 0.36959 0.26924 0.47197 0.0756 Uiso . . 1.000
    H H17 0.37186 0.39896 0.67883 0.0716 Uiso . . 1.000
    H H18 0.56902 0.49214 0.70679 0.0737 Uiso . . 1.000
    H H19 0.70571 0.49738 0.62998 0.0653 Uiso . . 1.000
    H H22 0.91923 0.42808 0.45201 0.0686 Uiso . . 1.000
    H H23 1.03403 0.40950 0.36497 0.0792 Uiso . . 1.000
    H H24 0.93892 0.32807 0.26197 0.0820 Uiso . . 1.000
    H H25 0.72657 0.26515 0.24563 0.0736 Uiso . . 1.000
    H H26 0.60934 0.28330 0.33162 0.0640 Uiso . . 1.000
loop_
    _atom_site_aniso_label
    _atom_site_aniso_U_11
    _atom_site_aniso_U_22
    _atom_site_aniso_U_33
    _atom_site_aniso_U_12
    _atom_site_aniso_U_13
    _atom_site_aniso_U_23
    O1 0.0677(19) 0.1119(19) 0.0649(15) 0.0324(14) 0.0181(15) 0.0166(13)
    O2 0.0552(16) 0.0776(15) 0.0443(12) 0.0043(12) 0.0126(12) 0.0041(11)
    O3 0.084(2) 0.107(2) 0.0586(16) -0.0113(16) 0.0263(16) -0.0001(14)
    O4 0.148(3) 0.145(2) 0.0445(14) -0.0237(18) 0.0338(16) 0.0192(14)
    O5 0.069(2) 0.0960(18) 0.0604(14) -0.0269(14) 0.0194(14) -0.0208(12)
    O6 0.0651(17) 0.0760(15) 0.0511(13) -0.0161(12) 0.0194(12) -0.0120(11)
    O7 0.078(2) 0.0900(18) 0.0719(16) -0.0262(14) 0.0252(15) -0.0096(13)
    O8 0.089(2) 0.1042(19) 0.0886(17) -0.0140(14) 0.0535(17) -0.0023(14)
    N1 0.057(2) 0.0570(16) 0.0432(14) 0.0072(14) 0.0157(14) 0.0078(12)
    N2 0.100(3) 0.075(2) 0.0454(19) -0.0332(19) 0.019(2) -0.0099(16)
    N3 0.0519(19) 0.0548(16) 0.0476(15) -0.0079(13) 0.0164(14) -0.0049(12)
    N4 0.071(2) 0.0595(18) 0.0653(19) -0.0036(16) 0.027(2) 0.0070(15)
    C1 0.059(2) 0.0429(19) 0.0423(18) 0.0015(16) 0.0042(19) 0.0017(14)
    C2 0.058(2) 0.0405(18) 0.0409(18) -0.0071(16) 0.0018(18) -0.0011(14)
    C3 0.077(3) 0.048(2) 0.0386(18) -0.0155(18) 0.013(2) -0.0043(15)
    C4 0.106(4) 0.057(2) 0.042(2) -0.007(2) 0.001(2) 0.0049(16)
    C5 0.095(4) 0.067(2) 0.058(2) 0.011(2) -0.011(2) 0.0044(18)
    C6 0.080(3) 0.062(2) 0.053(2) 0.008(2) 0.002(2) 0.0008(17)
    C7 0.060(3) 0.050(2) 0.050(2) -0.0012(18) 0.005(2) -0.0027(16)
    C8 0.055(2) 0.0468(18) 0.0386(17) -0.0034(16) 0.0074(17) 0.0000(14)
    C9 0.084(3) 0.062(2) 0.053(2) 0.0128(18) 0.023(2) 0.0026(17)
    C10 0.082(3) 0.087(3) 0.056(2) 0.000(2) 0.031(2) -0.0017(19)
    C11 0.086(3) 0.081(3) 0.046(2) -0.013(2) 0.015(2) 0.0073(18)
    C12 0.073(3) 0.069(2) 0.056(2) 0.0068(19) 0.005(2) 0.0142(17)
    C13 0.058(2) 0.064(2) 0.0445(18) 0.0009(18) 0.0116(18) 0.0024(16)
    C14 0.050(2) 0.0461(18) 0.0366(17) 0.0028(15) 0.0055(17) 0.0040(14)
    C15 0.064(3) 0.0441(19) 0.0368(17) 0.0061(17) 0.0120(18) 0.0041(14)
    C16 0.051(2) 0.047(2) 0.0494(19) 0.0040(16) 0.0145(19) 0.0091(15)
    C17 0.079(3) 0.060(2) 0.045(2) 0.011(2) 0.023(2) 0.0081(16)
    C18 0.074(3) 0.072(2) 0.0388(18) 0.009(2) 0.010(2) -0.0004(16)
    C19 0.056(2) 0.061(2) 0.0437(18) 0.0045(16) 0.0046(18) 0.0021(15)
    C20 0.061(3) 0.050(2) 0.0416(18) 0.0078(17) 0.0099(18) 0.0059(15)
    C21 0.055(2) 0.0384(17) 0.0440(18) 0.0040(16) 0.0159(18) 0.0034(14)
    C22 0.058(3) 0.062(2) 0.0540(19) -0.0056(18) 0.015(2) -0.0025(16)
    C23 0.057(3) 0.074(2) 0.073(2) -0.0056(19) 0.028(2) 0.0035(19)
    C24 0.081(3) 0.071(2) 0.062(2) 0.006(2) 0.036(2) 0.0071(19)
    C25 0.079(3) 0.062(2) 0.0467(19) 0.0059(19) 0.021(2) 0.0014(16)
    C26 0.058(2) 0.051(2) 0.053(2) -0.0010(16) 0.0175(19) -0.0003(15)
_geom_special_details
;
Bond distances, angles <i>etc</i>. have been calculated using the rounded
fractional coordinates. All su's are estimated from the variances of the
(full) variance-covariance matrix. The cell e.s.d.'s are taken into account in
the estimation of distances, angles and torsion angles
;
loop_
    _geom_bond_atom_site_label_1
    _geom_bond_atom_site_label_2
    _geom_bond_site_symmetry_1
    _geom_bond_site_symmetry_2
    _geom_bond_distance
    _geom_bond_publ_flag
    O1 C7 . . 1.215(5) no
    O2 C2 . . 1.342(3) no
    O3 N2 . . 1.246(5) no
    O4 N2 . . 1.218(4) no
    O2 H2O . . 0.8200 no
    O5 C20 . . 1.219(3) no
    O6 C15 . . 1.353(3) no
    O7 N4 . . 1.258(4) no
    O8 N4 . . 1.224(4) no
    O6 H6O . . 0.8200 no
    N1 C8 . . 1.423(3) no
    N1 C7 . . 1.353(4) no
    N2 C3 . . 1.455(6) no
    N1 H1N . . 0.8600 no
    N3 C21 . . 1.421(4) no
    N3 C20 . . 1.358(3) no
    N4 C16 . . 1.446(4) no
    N3 H3N . . 0.8600 no
    C1 C2 . . 1.395(4) no
    C1 C6 . . 1.384(5) no
    C1 C7 . . 1.517(4) no
    C2 C3 . . 1.404(4) no
    C3 C4 . . 1.379(5) no
    C4 C5 . . 1.364(6) no
    C5 C6 . . 1.384(4) no
    C8 C9 . . 1.379(4) no
    C8 C13 . . 1.376(3) no
    C9 C10 . . 1.386(4) no
    C10 C11 . . 1.362(5) no
    C11 C12 . . 1.370(5) no
    C12 C13 . . 1.382(3) no
    C4 H4 . . 0.9300 no
    C5 H5 . . 0.9300 no
    C6 H6 . . 0.9300 no
    C9 H9 . . 0.9300 no
    C10 H10 . . 0.9300 no
    C11 H11 . . 0.9300 no
    C12 H12 . . 0.9300 no
    C13 H13 . . 0.9300 no
    C14 C19 . . 1.389(4) no
    C14 C20 . . 1.508(4) no
    C14 C15 . . 1.388(4) no
    C15 C16 . . 1.408(4) no
    C16 C17 . . 1.384(4) no
    C17 C18 . . 1.363(5) no
    C18 C19 . . 1.380(4) no
    C21 C26 . . 1.389(4) no
    C21 C22 . . 1.378(4) no
    C22 C23 . . 1.385(4) no
    C23 C24 . . 1.379(5) no
    C24 C25 . . 1.371(6) no
    C25 C26 . . 1.384(5) no
    C17 H17 . . 0.9300 no
    C18 H18 . . 0.9300 no
    C19 H19 . . 0.9300 no
    C22 H22 . . 0.9300 no
    C23 H23 . . 0.9300 no
    C24 H24 . . 0.9300 no
    C25 H25 . . 0.9300 no
    C26 H26 . . 0.9300 no
loop_
    _geom_contact_atom_site_label_1
    _geom_contact_atom_site_label_2
    _geom_contact_distance
    _geom_contact_site_symmetry_1
    _geom_contact_site_symmetry_2
    _geom_contact_publ_flag
    O1 C9 2.876(3) . . no
    O1 C5 3.332(5) . 3_565 no
    O1 C6 3.231(5) . 3_565 no
    O2 N2 2.888(3) . . no
    O2 O3 2.569(3) . . no
    O2 N1 2.653(3) . . no
    O2 C3 3.273(4) . 3_665 no
    O2 O7 2.920(3) . 4_554 no
    O2 C22 3.414(3) . 4_454 no
    O2 C2 3.292(3) . 3_665 no
    O3 C1 3.283(4) . 3_665 no
    O3 O7 2.800(3) . 4_554 no
    O3 O2 2.569(3) . . no
    O3 C23 3.396(4) . 4_454 no
    O3 C7 3.250(5) . 3_665 no
    O4 C17 3.330(4) . 1_554 no
    O4 C18 3.167(4) . 1_554 no
    O5 C22 2.879(3) . . no
    O6 O7 2.532(3) . . no
    O6 N4 2.872(3) . . no
    O6 N3 2.673(3) . . no
    O7 O2 2.920(3) . 4_455 no
    O7 O3 2.800(3) . 4_455 no
    O7 C6 3.329(4) . 2_545 no
    O7 C5 3.389(4) . 2_545 no
    O7 O6 2.532(3) . . no
    O1 H9 2.3300 . . no
    O1 H6 2.5500 . 3_565 no
    O1 H5 2.7800 . 3_565 no
    O1 H6 2.3600 . . no
    O1 H11 2.9100 . 2_555 no
    O2 H1N 1.9300 . . no
    O3 H2O 1.8600 . . no
    O4 H17 2.8300 . 1_554 no
    O4 H18 2.4900 . 1_554 no
    O4 H4 2.3700 . . no
    O5 H23 2.8100 . 3_766 no
    O5 H22 2.3000 . . no
    O5 H19 2.3600 . . no
    O6 H3N 1.9500 . . no
    O7 H2O 2.3100 . 4_455 no
    O7 H6O 1.8100 . . no
    O8 H13 2.7400 . 4_455 no
    O8 H17 2.4000 . . no
    O8 H25 2.7600 . 4_455 no
    N1 C20 3.407(3) . 4_454 no
    N1 O2 2.653(3) . . no
    N2 O2 2.888(3) . . no
    N2 C24 3.428(5) . 4_454 no
    N3 C17 3.437(4) . 3_666 no
    N3 C1 3.407(3) . 4_555 no
    N3 O6 2.673(3) . . no
    N4 O6 2.872(3) . . no
    N4 C5 3.367(4) . 2_545 no
    N2 H2O 2.4500 . . no
    N4 H6O 2.4200 . . no
    C1 N3 3.407(3) . 4_454 no
    C1 O3 3.283(4) . 3_665 no
    C2 C2 3.575(4) . 3_665 no
    C2 C21 3.392(4) . 4_454 no
    C2 O2 3.292(3) . 3_665 no
    C3 C26 3.523(4) . 4_454 no
    C3 O2 3.273(4) . 3_665 no
    C5 O7 3.389(4) . 2_555 no
    C5 N4 3.367(4) . 2_555 no
    C5 O1 3.332(5) . 3_565 no
    C6 O7 3.329(4) . 2_555 no
    C6 O1 3.231(5) . 3_565 no
    C7 O3 3.250(5) . 3_665 no
    C8 C19 3.427(4) . 4_454 no
    C9 O1 2.876(3) . . no
    C13 C19 3.463(3) . 4_454 no
    C14 C15 3.431(3) . 3_666 no
    C14 C14 3.479(4) . 3_666 no
    C15 C20 3.337(4) . 3_666 no
    C15 C14 3.431(3) . 3_666 no
    C16 C20 3.374(4) . 3_666 no
    C17 C21 3.401(4) . 3_666 no
    C17 O4 3.330(4) . 1_556 no
    C17 N3 3.437(4) . 3_666 no
    C18 O4 3.167(4) . 1_556 no
    C19 C8 3.427(4) . 4_555 no
    C19 C13 3.463(3) . 4_555 no
    C20 C16 3.374(4) . 3_666 no
    C20 C15 3.337(4) . 3_666 no
    C20 N1 3.407(3) . 4_555 no
    C21 C17 3.401(4) . 3_666 no
    C21 C2 3.392(4) . 4_555 no
    C22 O5 2.879(3) . . no
    C22 O2 3.414(3) . 4_555 no
    C23 O3 3.396(4) . 4_555 no
    C24 N2 3.428(5) . 4_555 no
    C26 C3 3.523(4) . 4_555 no
    C2 H1N 2.5600 . . no
    C5 H12 2.9900 . 4_454 no
    C7 H9 2.8200 . . no
    C11 H26 3.1000 . . no
    C12 H26 2.9300 . . no
    C13 H19 3.0600 . 4_454 no
    C15 H3N 2.5600 . . no
    C20 H22 2.8200 . . no
    C24 H4 3.0300 . 3_665 no
    C25 H4 2.9000 . 3_665 no
    H1N O2 1.9300 . . no
    H1N H13 2.3000 . . no
    H1N C2 2.5600 . . no
    H2O O3 1.8600 . . no
    H2O O7 2.3100 . 4_554 no
    H2O N2 2.4500 . . no
    H3N H26 2.2600 . . no
    H3N C15 2.5600 . . no
    H3N O6 1.9500 . . no
    H4 C25 2.9000 . 3_665 no
    H4 O4 2.3700 . . no
    H4 C24 3.0300 . 3_665 no
    H5 H12 2.5000 . 4_454 no
    H5 O1 2.7800 . 3_565 no
    H6 H6 2.2100 . 3_565 no
    H6 O1 2.5500 . 3_565 no
    H6 O1 2.3600 . . no
    H6O O7 1.8100 . . no
    H6O N4 2.4200 . . no
    H9 C7 2.8200 . . no
    H9 O1 2.3300 . . no
    H11 O1 2.9100 . 2_545 no
    H12 C5 2.9900 . 4_555 no
    H12 H5 2.5000 . 4_555 no
    H13 H1N 2.3000 . . no
    H13 O8 2.7400 . 4_554 no
    H17 O4 2.8300 . 1_556 no
    H17 O8 2.4000 . . no
    H18 O4 2.4900 . 1_556 no
    H19 O5 2.3600 . . no
    H19 C13 3.0600 . 4_555 no
    H22 O5 2.3000 . . no
    H22 C20 2.8200 . . no
    H23 O5 2.8100 . 3_766 no
    H25 O8 2.7600 . 4_554 no
    H26 C11 3.1000 . . no
    H26 C12 2.9300 . . no
    H26 H3N 2.2600 . . no
loop_
    _geom_angle_atom_site_label_1
    _geom_angle_atom_site_label_2
    _geom_angle_atom_site_label_3
    _geom_angle_site_symmetry_1
    _geom_angle_site_symmetry_2
    _geom_angle_site_symmetry_3
    _geom_angle
    _geom_angle_publ_flag
    C2 O2 H2O . . . 109.00 no
    C15 O6 H6O . . . 109.00 no
    C7 N1 C8 . . . 127.8(3) no
    O3 N2 O4 . . . 121.5(4) no
    O4 N2 C3 . . . 119.0(3) no
    O3 N2 C3 . . . 119.5(3) no
    C7 N1 H1N . . . 116.00 no
    C8 N1 H1N . . . 116.00 no
    C20 N3 C21 . . . 128.1(2) no
    O7 N4 O8 . . . 121.0(3) no
    O8 N4 C16 . . . 120.4(3) no
    O7 N4 C16 . . . 118.7(3) no
    C21 N3 H3N . . . 116.00 no
    C20 N3 H3N . . . 116.00 no
    C2 C1 C7 . . . 126.7(3) no
    C2 C1 C6 . . . 118.5(3) no
    C6 C1 C7 . . . 114.8(3) no
    C1 C2 C3 . . . 118.1(3) no
    O2 C2 C3 . . . 123.4(3) no
    O2 C2 C1 . . . 118.6(2) no
    N2 C3 C4 . . . 117.3(3) no
    C2 C3 C4 . . . 122.0(4) no
    N2 C3 C2 . . . 120.7(3) no
    C3 C4 C5 . . . 119.8(3) no
    C4 C5 C6 . . . 118.8(3) no
    C1 C6 C5 . . . 122.8(4) no
    N1 C7 C1 . . . 116.5(3) no
    O1 C7 N1 . . . 123.1(3) no
    O1 C7 C1 . . . 120.4(3) no
    N1 C8 C13 . . . 116.4(2) no
    N1 C8 C9 . . . 123.9(2) no
    C9 C8 C13 . . . 119.7(2) no
    C8 C9 C10 . . . 119.2(3) no
    C9 C10 C11 . . . 121.2(3) no
    C10 C11 C12 . . . 119.4(3) no
    C11 C12 C13 . . . 120.4(3) no
    C8 C13 C12 . . . 120.1(2) no
    C3 C4 H4 . . . 120.00 no
    C5 C4 H4 . . . 120.00 no
    C6 C5 H5 . . . 121.00 no
    C4 C5 H5 . . . 121.00 no
    C5 C6 H6 . . . 119.00 no
    C1 C6 H6 . . . 119.00 no
    C10 C9 H9 . . . 120.00 no
    C8 C9 H9 . . . 120.00 no
    C9 C10 H10 . . . 119.00 no
    C11 C10 H10 . . . 119.00 no
    C12 C11 H11 . . . 120.00 no
    C10 C11 H11 . . . 120.00 no
    C13 C12 H12 . . . 120.00 no
    C11 C12 H12 . . . 120.00 no
    C8 C13 H13 . . . 120.00 no
    C12 C13 H13 . . . 120.00 no
    C15 C14 C19 . . . 118.5(3) no
    C15 C14 C20 . . . 126.9(2) no
    C19 C14 C20 . . . 114.6(3) no
    O6 C15 C16 . . . 121.6(3) no
    O6 C15 C14 . . . 119.7(2) no
    C14 C15 C16 . . . 118.7(2) no
    N4 C16 C15 . . . 121.4(3) no
    N4 C16 C17 . . . 117.3(3) no
    C15 C16 C17 . . . 121.3(3) no
    C16 C17 C18 . . . 119.6(3) no
    C17 C18 C19 . . . 119.6(3) no
    C14 C19 C18 . . . 122.2(3) no
    O5 C20 N3 . . . 122.7(3) no
    O5 C20 C14 . . . 120.5(2) no
    N3 C20 C14 . . . 116.8(2) no
    N3 C21 C22 . . . 124.7(2) no
    N3 C21 C26 . . . 115.4(3) no
    C22 C21 C26 . . . 119.9(3) no
    C21 C22 C23 . . . 119.2(3) no
    C22 C23 C24 . . . 121.3(3) no
    C23 C24 C25 . . . 119.1(3) no
    C24 C25 C26 . . . 120.6(3) no
    C21 C26 C25 . . . 119.9(3) no
    C16 C17 H17 . . . 120.00 no
    C18 C17 H17 . . . 120.00 no
    C17 C18 H18 . . . 120.00 no
    C19 C18 H18 . . . 120.00 no
    C14 C19 H19 . . . 119.00 no
    C18 C19 H19 . . . 119.00 no
    C21 C22 H22 . . . 120.00 no
    C23 C22 H22 . . . 120.00 no
    C22 C23 H23 . . . 119.00 no
    C24 C23 H23 . . . 119.00 no
    C23 C24 H24 . . . 120.00 no
    C25 C24 H24 . . . 120.00 no
    C24 C25 H25 . . . 120.00 no
    C26 C25 H25 . . . 120.00 no
    C21 C26 H26 . . . 120.00 no
    C25 C26 H26 . . . 120.00 no
loop_
    _geom_torsion_atom_site_label_1
    _geom_torsion_atom_site_label_2
    _geom_torsion_atom_site_label_3
    _geom_torsion_atom_site_label_4
    _geom_torsion_site_symmetry_1
    _geom_torsion_site_symmetry_2
    _geom_torsion_site_symmetry_3
    _geom_torsion_site_symmetry_4
    _geom_torsion
    _geom_torsion_publ_flag
    C8 N1 C7 O1 . . . . 3.6(5) no
    C8 N1 C7 C1 . . . . -176.0(2) no
    C7 N1 C8 C9 . . . . -19.2(4) no
    C7 N1 C8 C13 . . . . 160.6(3) no
    O3 N2 C3 C2 . . . . -0.8(4) no
    O3 N2 C3 C4 . . . . 178.8(3) no
    O4 N2 C3 C2 . . . . -179.6(3) no
    O4 N2 C3 C4 . . . . 0.1(4) no
    C20 N3 C21 C26 . . . . -169.9(2) no
    C21 N3 C20 O5 . . . . 1.0(4) no
    C21 N3 C20 C14 . . . . 179.7(2) no
    C20 N3 C21 C22 . . . . 11.9(4) no
    O8 N4 C16 C15 . . . . -179.4(2) no
    O8 N4 C16 C17 . . . . -0.9(4) no
    O7 N4 C16 C17 . . . . 179.2(3) no
    O7 N4 C16 C15 . . . . 0.8(4) no
    C7 C1 C2 C3 . . . . -178.7(3) no
    C6 C1 C7 N1 . . . . 173.5(3) no
    C6 C1 C2 C3 . . . . 0.6(4) no
    C2 C1 C6 C5 . . . . 0.4(5) no
    C7 C1 C6 C5 . . . . 179.7(3) no
    C2 C1 C7 O1 . . . . 173.1(3) no
    C2 C1 C7 N1 . . . . -7.3(4) no
    C6 C1 C7 O1 . . . . -6.2(4) no
    C6 C1 C2 O2 . . . . 179.8(3) no
    C7 C1 C2 O2 . . . . 0.5(4) no
    O2 C2 C3 N2 . . . . -0.2(4) no
    O2 C2 C3 C4 . . . . -179.9(3) no
    C1 C2 C3 N2 . . . . 179.0(3) no
    C1 C2 C3 C4 . . . . -0.7(4) no
    N2 C3 C4 C5 . . . . -179.8(3) no
    C2 C3 C4 C5 . . . . -0.2(5) no
    C3 C4 C5 C6 . . . . 1.1(5) no
    C4 C5 C6 C1 . . . . -1.2(5) no
    C13 C8 C9 C10 . . . . -1.7(4) no
    N1 C8 C13 C12 . . . . -178.7(2) no
    C9 C8 C13 C12 . . . . 1.1(4) no
    N1 C8 C9 C10 . . . . 178.0(3) no
    C8 C9 C10 C11 . . . . 1.1(5) no
    C9 C10 C11 C12 . . . . 0.2(5) no
    C10 C11 C12 C13 . . . . -0.8(5) no
    C11 C12 C13 C8 . . . . 0.2(4) no
    C19 C14 C15 O6 . . . . -179.8(2) no
    C19 C14 C15 C16 . . . . 0.9(4) no
    C20 C14 C15 O6 . . . . 0.8(4) no
    C20 C14 C15 C16 . . . . -178.5(2) no
    C15 C14 C19 C18 . . . . 0.7(4) no
    C20 C14 C19 C18 . . . . -179.9(3) no
    C15 C14 C20 O5 . . . . 175.5(2) no
    C15 C14 C20 N3 . . . . -3.3(4) no
    C19 C14 C20 O5 . . . . -3.9(3) no
    C19 C14 C20 N3 . . . . 177.4(2) no
    O6 C15 C16 N4 . . . . -2.8(4) no
    O6 C15 C16 C17 . . . . 178.8(2) no
    C14 C15 C16 N4 . . . . 176.5(2) no
    C14 C15 C16 C17 . . . . -1.9(4) no
    N4 C16 C17 C18 . . . . -177.1(3) no
    C15 C16 C17 C18 . . . . 1.4(5) no
    C16 C17 C18 C19 . . . . 0.2(5) no
    C17 C18 C19 C14 . . . . -1.2(5) no
    N3 C21 C22 C23 . . . . 177.6(3) no
    C26 C21 C22 C23 . . . . -0.5(4) no
    N3 C21 C26 C25 . . . . -177.6(2) no
    C22 C21 C26 C25 . . . . 0.6(4) no
    C21 C22 C23 C24 . . . . 0.1(5) no
    C22 C23 C24 C25 . . . . 0.1(5) no
    C23 C24 C25 C26 . . . . 0.0(5) no
    C24 C25 C26 C21 . . . . -0.4(4) no
loop_
    _geom_hbond_atom_site_label_D
    _geom_hbond_atom_site_label_H
    _geom_hbond_atom_site_label_A
    _geom_hbond_site_symmetry_A
    _geom_hbond_distance_DH
    _geom_hbond_distance_HA
    _geom_hbond_distance_DA
    _geom_hbond_angle_DHA
    _geom_hbond_publ_flag
    N1 H1N O2 . 0.86 1.93 2.653(3) 140 yes
    O2 H2O O3 . 0.82 1.86 2.569(3) 144 yes
    O2 H2O O7 4_554 0.82 2.31 2.920(3) 132 yes
    N3 H3N O6 . 0.86 1.95 2.673(3) 140 yes
    O6 H6O O7 . 0.82 1.81 2.532(3) 146 yes
    C6 H6 O1 3_565 0.93 2.55 3.231(5) 131 yes
    C18 H18 O4 1_556 0.93 2.49 3.167(4) 130 yes
