# Supplementary material for: 2-Hydr­oxy-3-nitro-N-phenyl­benzamide
Source: Acta Crystallogr Sect E Struct Rep Online. 2009 Apr 18;65(Pt 5):o1042. doi: 10.1107/S1600536809013063 (PMC2977725; doi:10.1107/S1600536809013063)
Supplement: Supplementary file 2 [file e-65-o1042-Isup2.hkl]

#
# h,k,l, Fc-squared, Fo-squared, sigma(Fo-squared) and status flag
#
data_I
_shelx_title ' ARR1-ma in P2(1)/n'
_shelx_refln_list_code          4
_shelx_F_calc_maximum      333.96
_exptl_crystal_F_000      1072.00
_reflns_d_resolution_high  0.8377
 
loop_
 _symmetry_equiv_pos_as_xyz
 'x, y, z'
 '-x+1/2, y+1/2, -z+1/2'
 '-x, -y, -z'
 'x-1/2, -y-1/2, z-1/2'
 
_cell_length_a    10.4850
_cell_length_b    11.4649
_cell_length_c    20.0129
_cell_angle_alpha  90.000
_cell_angle_beta  101.181
_cell_angle_gamma  90.000
 
_shelx_F_squared_multiplier     1.000
 
loop_
 _refln_index_h
 _refln_index_k
 _refln_index_l
 _refln_F_squared_calc
 _refln_F_squared_meas
 _refln_F_squared_sigma
 _refln_observed_status
   2   0   0    11872.74    11294.60    365.94 o
   4   0   0      588.31      571.83     52.34 o
   6   0   0      871.18     1008.87     78.88 o
   8   0   0      142.12       52.02     53.32 o
  10   0   0       81.27       66.89    115.48 o
  12   0   0        7.49      -21.96     21.96 o
   1   1   0    11760.76    10941.90    185.46 o
   2   1   0     9090.58     8718.82    207.39 o
   5   1   0       73.86       57.02     21.88 o
   6   1   0        2.16       -5.80     18.95 o
   7   1   0        1.21        8.60     24.21 o
   8   1   0      179.24      139.17     51.94 o
   9   1   0       17.54        8.75     30.55 o
  10   1   0       16.63      -44.12     44.12 o
  11   1   0        8.73        1.29     31.17 o
  12   1   0        2.46        1.78     21.17 o
   0   2   0      302.58      265.19     21.60 o
   1   2   0      160.25      148.39     10.40 o
   2   2   0     6320.05     6230.57    116.69 o
   3   2   0     1492.58     1474.45     42.60 o
   4   2   0     1854.82     1855.94     70.50 o
   5   2   0       21.11       33.68     17.67 o
   6   2   0      498.76      487.23     42.26 o
   7   2   0       35.39       51.20     26.85 o
   8   2   0       87.89      103.74     34.64 o
   9   2   0      619.19      717.20     87.80 o
  10   2   0        0.29      -31.43     31.43 o
  11   2   0        1.01       33.58     30.20 o
  12   2   0       34.34       21.91     21.99 o
   1   3   0      850.99      818.52     33.05 o
   2   3   0       33.42       34.28     10.56 o
   3   3   0      774.20      795.78     31.77 o
   4   3   0       82.77       83.66     18.92 o
   5   3   0      591.55      645.83     33.37 o
   6   3   0       25.42       14.62     15.53 o
   7   3   0       19.23        6.17     23.93 o
   8   3   0        7.66       -6.07     20.83 o
   9   3   0       69.30       61.68     25.23 o
  10   3   0       46.87       65.16     20.13 o
  11   3   0       27.67      -17.84     17.84 o
   0   4   0     3182.52     3162.46     71.79 o
   1   4   0      176.85      183.87     11.23 o
   2   4   0     7035.06     7074.44    136.89 o
   3   4   0        0.26       -1.58      9.27 o
   4   4   0     1878.60     1944.76     57.49 o
   5   4   0      243.88      239.07     25.01 o
   6   4   0      148.40      162.54     25.22 o
   7   4   0      359.14      324.92     33.04 o
   8   4   0       13.80       27.92     19.70 o
   9   4   0       40.94       43.72     22.39 o
  10   4   0       24.76        6.86     22.27 o
  11   4   0       26.51       40.49     21.35 o
   1   5   0       27.90       39.18      7.17 o
   2   5   0     1175.28     1178.16     69.04 o
   3   5   0      306.72      327.76     25.73 o
   4   5   0      659.31      705.17     23.78 o
   5   5   0       16.13       11.11     15.40 o
   6   5   0       10.04        2.50     27.49 o
   7   5   0        2.37        8.85     24.85 o
   8   5   0        0.39        2.67     18.05 o
   9   5   0       30.46       12.23     21.69 o
  10   5   0       46.28       45.98     25.89 o
  11   5   0       43.36       19.32     20.55 o
   0   6   0      212.83      210.29     18.85 o
   1   6   0      984.22     1030.10     27.12 o
   2   6   0        0.10       -4.45      9.90 o
   3   6   0      109.93      105.20     21.80 o
   4   6   0        1.67       -4.32     14.58 o
   5   6   0        0.35        3.28     13.95 o
   6   6   0      116.90      163.04     33.30 o
   7   6   0       30.91       40.32     21.33 o
   8   6   0       79.40       60.13     22.23 o
   9   6   0        0.44       16.77     20.67 o
  10   6   0        1.52       -6.25     17.86 o
  11   6   0       60.34        9.41     17.34 o
   1   7   0      245.51      279.12     23.67 o
   2   7   0      227.45      220.22     19.67 o
   3   7   0       81.47      103.25     21.54 o
   4   7   0       26.10       17.91     17.79 o
   5   7   0        6.58       17.08     18.86 o
   6   7   0       86.40       71.00     22.59 o
   7   7   0       23.46       39.49     20.48 o
   8   7   0       56.10       36.66     21.46 o
   9   7   0        0.30      -15.79     15.79 o
  10   7   0        0.01        6.44     18.55 o
   0   8   0       20.46       20.96     15.76 o
   1   8   0      887.35      859.91     25.84 o
   2   8   0        4.10        1.23     11.35 o
   3   8   0      143.98      139.54     20.34 o
   4   8   0        5.84       20.91     14.97 o
   5   8   0        0.00        4.66     14.04 o
   6   8   0       79.82       83.89     20.62 o
   7   8   0        4.86       19.14     16.60 o
   8   8   0        4.06       28.11     18.44 o
   9   8   0        4.82       16.12     17.78 o
   1   9   0       73.42       79.50     16.81 o
   2   9   0        0.82       -4.78     12.37 o
   3   9   0        9.54        1.44     16.84 o
   4   9   0        7.83       12.39     13.94 o
   5   9   0       50.73       45.03     18.24 o
   6   9   0       19.31       18.29     16.32 o
   7   9   0       14.67       18.59     16.61 o
   8   9   0        0.63      -15.81     15.81 o
   9   9   0       15.47        0.72     30.42 o
   0  10   0       95.08       84.55     41.36 o
   1  10   0       48.11       33.11     21.86 o
   2  10   0      174.84      165.46     21.59 o
   3  10   0        2.90       -2.29     14.16 o
   4  10   0        0.74        4.02     14.39 o
   5  10   0       12.73       16.12     16.03 o
   6  10   0       95.35      135.98     24.69 o
   7  10   0        7.50       -3.32     15.38 o
   8  10   0        9.04       -4.99     17.16 o
   1  11   0       27.10       12.67     19.00 o
   2  11   0       17.98        3.72     33.85 o
   3  11   0        1.09        6.62     16.69 o
   4  11   0        2.74       -5.93     13.20 o
   5  11   0        6.97       -9.40     14.32 o
   6  11   0        8.96       41.47     18.60 o
   7  11   0       44.49       20.97     19.03 o
   0  12   0       16.32       36.79     34.68 o
   1  12   0        0.13      -15.99     16.94 o
   2  12   0        2.95       -9.67     16.07 o
   3  12   0       82.95      101.19     26.88 o
   4  12   0        0.57        1.26     19.66 o
   5  12   0        1.61       -2.52     18.15 o
   1  13   0       28.96       33.15     23.72 o
   2  13   0        5.51       38.06     26.07 o
   3  13   0        0.82       -4.84     21.16 o
 -11   0   1       24.73       48.32     35.32 o
  -9   0   1      128.28       46.87     79.20 o
  -7   0   1       79.09       -8.20     42.28 o
  -5   0   1     1453.55     1426.97     83.18 o
  -3   0   1      103.65       72.66     21.23 o
  -1   0   1      195.19      173.40     16.84 o
   1   0   1      173.84      122.25     13.45 o
   3   0   1     2875.62     2778.54    118.59 o
   5   0   1      307.99      246.89     42.46 o
   9   0   1       14.09      -23.57     48.22 o
  11   0   1       81.60       39.88     54.24 o
 -12   1   1       11.70       20.48     23.76 o
 -11   1   1       52.38       87.03     26.16 o
 -10   1   1      168.46      204.39     28.01 o
  -9   1   1       59.78       35.28     34.31 o
  -8   1   1      352.57      355.32     84.48 o
  -7   1   1       12.45       24.98     25.07 o
  -6   1   1      464.33      576.47     45.98 o
  -5   1   1       51.68       33.95     18.08 o
  -4   1   1       73.54       50.25     15.90 o
  -3   1   1     1954.00     1991.70     64.18 o
  -2   1   1        0.13        5.04      9.06 o
  -1   1   1     1444.24     1351.90     21.14 o
   0   1   1      125.59      122.53      4.04 o
   1   1   1     6089.96     6034.02     91.11 o
   2   1   1        1.95       -1.08      8.74 o
   4   1   1       17.43       19.54     19.21 o
   6   1   1       98.68       76.88     58.45 o
   7   1   1       86.72       97.02     36.99 o
   8   1   1      461.48      428.13    117.89 o
   9   1   1      302.18      303.31     79.42 o
  10   1   1      168.47      154.00    103.25 o
  11   1   1       43.98       12.08     42.79 o
  12   1   1        9.85       34.13     32.39 o
 -12   2   1       15.65       16.05     22.82 o
 -11   2   1       77.22       69.62     25.38 o
 -10   2   1      113.51      122.22     23.08 o
  -9   2   1      100.97      110.25     26.18 o
  -8   2   1      364.91      410.45     47.61 o
  -7   2   1       39.89       67.51     28.83 o
  -6   2   1      114.90      132.52     27.53 o
  -5   2   1        0.00       -1.65     12.62 o
  -4   2   1     1421.12     1389.62     58.13 o
  -3   2   1     2943.71     2936.36     67.62 o
  -2   2   1     7028.46     7079.16    109.20 o
  -1   2   1      389.34      356.12     12.14 o
   0   2   1      864.17      834.49     19.65 o
   1   2   1      827.14      802.84     20.51 o
   2   2   1     8302.43     8217.20    149.17 o
   3   2   1     1881.65     1889.38     56.64 o
   4   2   1     5267.56     5624.35    159.07 o
   5   2   1       15.90       27.66     18.36 o
   6   2   1       14.19        0.19     21.87 o
   7   2   1      160.80      110.47     34.08 o
   8   2   1       79.11       39.29     58.98 o
   9   2   1        3.65       -7.76     26.93 o
  10   2   1       10.17        9.45     34.40 o
  11   2   1       18.91       55.73     74.03 o
  12   2   1       31.64       43.47     32.85 o
 -12   3   1        4.99       34.99     38.11 o
 -11   3   1       16.38       31.44     20.47 o
 -10   3   1        4.41      -13.84     13.84 o
  -9   3   1      232.31      241.19     26.45 o
  -8   3   1        0.65       -3.56     14.79 o
  -7   3   1      149.59      139.42     25.41 o
  -6   3   1        2.28       -2.40     21.96 o
  -5   3   1      267.06      315.96     25.15 o
  -4   3   1      120.04       94.62     16.35 o
  -3   3   1       11.92        8.13      7.57 o
  -2   3   1     1025.45      983.59     32.27 o
  -1   3   1     2087.85     2080.87     40.92 o
   0   3   1     8885.73     8801.10    116.61 o
   1   3   1    69640.59    59129.87   1085.99 o
   2   3   1       81.05       66.98     12.60 o
   3   3   1     1036.43      996.80     35.93 o
   4   3   1        2.34        1.17     12.16 o
   5   3   1      155.82      131.24     20.28 o
   6   3   1      168.43      221.70     45.83 o
   7   3   1       56.49       74.21     23.33 o
   8   3   1        0.26       14.18     22.35 o
   9   3   1      209.44      180.09     32.15 o
  10   3   1       13.73       34.25     24.50 o
  11   3   1        1.25       -9.97     24.75 o
 -11   4   1       22.79       25.04     22.08 o
 -10   4   1       91.83       89.34     23.54 o
  -9   4   1       18.17       32.74     21.92 o
  -8   4   1      167.34      131.16     20.87 o
  -7   4   1      201.26      178.60     20.96 o
  -6   4   1       28.73       36.16     13.83 o
  -5   4   1      628.35      609.09     25.87 o
  -4   4   1      608.32      643.20     30.81 o
  -3   4   1     1494.74     1493.81     33.32 o
  -2   4   1        1.28        2.09      7.55 o
  -1   4   1      349.00      325.35     11.84 o
   0   4   1     6689.91     6611.30     92.85 o
   1   4   1     1157.88     1126.87     29.74 o
   2   4   1        6.72        0.74      9.77 o
   3   4   1      652.47      731.57     32.41 o
   4   4   1     3889.54     3840.88    122.82 o
   5   4   1      642.05      648.68     36.51 o
   6   4   1       17.75       31.25     18.49 o
   7   4   1      142.50      138.67     27.62 o
   8   4   1       26.09      -17.54     17.54 o
   9   4   1       90.14       72.65     35.74 o
  10   4   1       48.27       36.63     24.55 o
  11   4   1       35.15       71.38     39.67 o
 -11   5   1       27.13       33.57     21.89 o
 -10   5   1        4.05       18.90     19.73 o
  -9   5   1       17.65        2.70     18.45 o
  -8   5   1      172.43      131.16     47.19 o
  -7   5   1      116.73       97.97     24.55 o
  -6   5   1      359.25      389.31     23.99 o
  -5   5   1      733.05      743.21     27.46 o
  -4   5   1       75.46       78.25     10.69 o
  -3   5   1     1058.67     1080.99     43.18 o
  -2   5   1       49.55       50.81     11.26 o
  -1   5   1     1074.63     1039.01     24.82 o
   0   5   1     1118.22     1057.04     28.87 o
   1   5   1     1054.95     1107.74     28.20 o
   2   5   1      856.48      813.46     33.82 o
   3   5   1      950.07      999.95     40.37 o
   4   5   1     1029.46     1113.47     44.62 o
   5   5   1      205.55      194.28     25.10 o
   6   5   1       80.38      107.28     25.35 o
   7   5   1       10.15        2.20     19.66 o
   8   5   1        1.28       18.40     19.92 o
   9   5   1       26.31       61.97     24.13 o
  10   5   1        0.67       -2.47     52.22 o
  11   5   1       12.30       33.23     31.98 o
 -11   6   1        9.04       10.32     18.48 o
 -10   6   1       30.06       33.71     20.64 o
  -9   6   1        0.39       10.09     16.74 o
  -8   6   1       52.06       61.25     19.56 o
  -7   6   1      171.68      171.42     23.75 o
  -6   6   1      129.13      160.20     27.56 o
  -5   6   1       11.30       38.98     16.81 o
  -4   6   1        8.59       19.05     14.14 o
  -3   6   1       65.77       73.17     14.13 o
  -2   6   1        0.91        9.89      9.68 o
  -1   6   1      131.53      129.08     11.50 o
   0   6   1        8.22        4.14      7.24 o
   1   6   1      585.63      618.40     28.46 o
   2   6   1      910.15      995.10     40.72 o
   3   6   1      344.74      354.02     28.33 o
   4   6   1      119.78      133.26     22.54 o
   5   6   1        6.77        4.27     16.02 o
   6   6   1        0.57       36.29     20.02 o
   7   6   1       30.81        4.71     19.55 o
   8   6   1        1.29      -15.70     15.70 o
   9   6   1       11.31       16.24     20.81 o
  10   6   1        0.88       12.72     22.05 o
 -10   7   1        0.00       20.80     19.27 o
  -9   7   1       23.49       23.18     17.46 o
  -8   7   1      150.17      135.58     23.15 o
  -7   7   1        2.61        0.42     13.77 o
  -6   7   1        1.12       -3.99     13.21 o
  -5   7   1        6.06       -3.10     13.67 o
  -4   7   1        2.61       -2.74     13.02 o
  -3   7   1      177.48      196.39     20.58 o
  -2   7   1       80.62       99.79     15.88 o
  -1   7   1      110.16      101.24     10.81 o
   0   7   1       10.91        2.21      8.06 o
   1   7   1        0.32       11.45      8.77 o
   2   7   1       16.86       17.57     14.28 o
   3   7   1       37.01       32.26     17.29 o
   4   7   1       61.91       81.43     25.79 o
   5   7   1        9.93       10.34     16.36 o
   6   7   1       46.57       66.81     22.20 o
   7   7   1      192.30      188.39     30.23 o
   8   7   1       89.70      107.70     34.43 o
   9   7   1        0.41       15.30     21.21 o
  10   7   1       13.38       -4.05     19.39 o
 -10   8   1        6.19        4.03     18.63 o
  -9   8   1       24.06       39.00     18.99 o
  -8   8   1       44.30       57.63     20.81 o
  -7   8   1       48.19       47.54     18.48 o
  -6   8   1        0.64       18.98     15.29 o
  -5   8   1        3.54       -3.10     14.16 o
  -4   8   1      164.31      178.07     22.03 o
  -3   8   1       86.84      108.50     18.34 o
  -2   8   1        4.23       26.13     13.01 o
  -1   8   1        0.02       -3.58      8.29 o
   0   8   1      196.00      194.95     16.37 o
   1   8   1        0.00       -4.68      8.34 o
   2   8   1        1.77       15.73     12.80 o
   3   8   1        7.93       13.64     16.39 o
   4   8   1       56.78       60.51     21.91 o
   5   8   1        0.06       -7.74     13.68 o
   6   8   1       42.26       40.54     20.45 o
   7   8   1       76.89       88.20     25.68 o
   8   8   1       72.06       56.16     23.42 o
   9   8   1        0.18       -6.03     26.39 o
  -9   9   1        3.80       -0.62     16.59 o
  -8   9   1        0.01        6.41     15.98 o
  -7   9   1       94.37       86.03     21.12 o
  -6   9   1        1.64        7.44     15.89 o
  -5   9   1       11.53       14.49     14.94 o
  -4   9   1        0.68       -7.19     13.08 o
  -3   9   1        1.02       -6.08     12.62 o
  -2   9   1      162.97      144.29     27.29 o
  -1   9   1       63.40       53.48     15.10 o
   0   9   1        2.76       -4.85     16.93 o
   1   9   1       16.14       23.44     15.07 o
   2   9   1        0.34       22.34     13.69 o
   3   9   1        6.14       -8.21     14.05 o
   4   9   1        7.90       28.68     15.52 o
   5   9   1       22.33       20.87     17.23 o
   6   9   1        3.44        8.53     17.33 o
   7   9   1       46.80       57.85     19.82 o
   8   9   1       55.81       64.09     22.15 o
   9   9   1        0.27        3.68     17.62 o
  -8  10   1       15.36       23.91     18.20 o
  -7  10   1       89.63       72.43     20.79 o
  -6  10   1       13.96       11.72     14.70 o
  -5  10   1        5.03       -8.28     14.68 o
  -4  10   1       27.05       18.94     15.87 o
  -3  10   1       29.15       55.71     16.63 o
  -2  10   1       34.58       50.83     16.10 o
  -1  10   1       38.86       31.11     20.31 o
   0  10   1        4.47        8.19     19.87 o
   1  10   1       51.20       61.63     25.05 o
   2  10   1       38.18       24.19     14.66 o
   3  10   1        1.85        2.92     14.77 o
   4  10   1        0.08        2.94     13.97 o
   5  10   1        5.81        8.48     22.24 o
   6  10   1       59.61       74.51     21.97 o
   7  10   1       11.23      -12.38     16.42 o
   8  10   1        7.94       32.83     20.31 o
  -7  11   1        0.48      -13.75     13.75 o
  -6  11   1       19.21       16.60     17.76 o
  -5  11   1       12.77        3.78     16.40 o
  -4  11   1       12.06       13.41     14.90 o
  -3  11   1       10.38       13.87     17.19 o
  -2  11   1       20.03       10.28     15.87 o
  -1  11   1        0.41       -1.16     16.87 o
   0  11   1       55.20       31.13     22.77 o
   1  11   1        0.43       -5.64     16.85 o
   2  11   1       53.03       52.13     24.40 o
   3  11   1        0.25      -14.76     14.76 o
   4  11   1        9.26      -12.61     14.60 o
   5  11   1        4.27       11.43     28.68 o
   6  11   1        0.09      -15.87     15.87 o
   7  11   1       13.78       46.12     20.74 o
  -5  12   1        5.40       11.35     20.88 o
  -4  12   1        4.28       -9.80     24.81 o
  -3  12   1       25.94       23.41     20.40 o
  -2  12   1        3.05       29.37     27.54 o
  -1  12   1        1.29       -2.84     18.39 o
   0  12   1        5.06       10.31     22.10 o
   1  12   1        3.21        9.27     20.61 o
   2  12   1        1.10       20.37     21.24 o
   3  12   1       19.82       36.38     19.28 o
   4  12   1        0.70        4.24     19.34 o
   5  12   1        0.14       10.63     25.99 o
  -3  13   1        6.15      -10.17     18.53 o
  -2  13   1        0.08      -15.51     15.51 o
  -1  13   1        4.74      -18.01     18.77 o
   0  13   1        4.09       -1.06     21.76 o
   1  13   1       19.18       21.19     23.13 o
   2  13   1        0.27        2.96     20.31 o
   3  13   1        8.53       13.20     22.63 o
 -12   0   2       91.69       83.00     39.90 o
 -10   0   2      378.44      290.89    108.06 o
  -8   0   2       89.95       33.21     36.06 o
  -4   0   2      319.02      335.96     24.67 o
  -2   0   2      928.59      870.42     37.15 o
   0   0   2    23846.70    20967.67    382.82 o
   2   0   2     2496.48     2560.20    106.79 o
   4   0   2      221.76      264.18     39.71 o
   6   0   2      271.95      348.28     59.30 o
   8   0   2       20.81       11.39     52.28 o
  10   0   2      383.19      270.39    141.93 o
 -12   1   2       26.62       44.62     33.86 o
 -11   1   2       64.98       88.39     27.20 o
 -10   1   2      105.39       73.40     22.07 o
  -9   1   2       21.68       28.46     22.01 o
  -8   1   2      184.70      228.42     30.81 o
  -7   1   2        4.52       -0.11     17.09 o
  -6   1   2      218.37      235.39     26.28 o
  -5   1   2      476.40      486.95     28.82 o
  -4   1   2      783.74      761.43     29.25 o
  -3   1   2       15.30       23.19     10.25 o
  -2   1   2     6938.62     6683.72    122.48 o
   0   1   2     1087.67     1080.10     18.15 o
   1   1   2     4276.82     4187.52     58.92 o
   2   1   2       21.91       25.81      9.50 o
   3   1   2        0.76      -12.75     19.36 o
   4   1   2     1283.37     1392.01    103.59 o
   5   1   2      236.25      161.56     53.78 o
   6   1   2       10.77       17.27     23.54 o
   7   1   2       45.86       25.97     41.83 o
   8   1   2      277.43      255.05     46.66 o
   9   1   2       11.73       12.30     29.38 o
  10   1   2       35.06       16.97     34.54 o
  11   1   2        0.16       51.44     41.84 o
 -12   2   2       11.46       27.08     24.64 o
 -11   2   2        3.91        6.47     19.30 o
 -10   2   2       47.67       55.15     19.60 o
  -9   2   2      249.20      251.58     26.97 o
  -8   2   2      100.67      134.01     21.38 o
  -7   2   2        8.44       11.91     15.21 o
  -6   2   2       40.15       39.41     14.62 o
  -5   2   2        3.73        8.30      9.97 o
  -4   2   2      561.15      549.16     24.57 o
  -3   2   2     2716.62     2680.65     57.31 o
  -2   2   2     1346.61     1342.53     28.11 o
  -1   2   2     4962.95     4674.41     65.36 o
   0   2   2     2684.13     2671.01     40.47 o
   1   2   2     1427.32     1489.14     29.62 o
   2   2   2    20900.57    20703.51    302.55 o
   3   2   2     1354.03     1292.43     44.10 o
   4   2   2     1337.18     1345.93     63.31 o
   5   2   2     1611.70     1691.91     76.60 o
   6   2   2       16.28       18.47     23.40 o
   7   2   2        0.11       10.52     26.57 o
   8   2   2        1.77       14.19     28.97 o
   9   2   2      229.57      236.28     47.65 o
  10   2   2        2.64       -3.99     37.15 o
  11   2   2        2.21      -17.02     73.57 o
 -12   3   2        6.97       -2.12     26.18 o
 -11   3   2        0.05      -12.55     23.87 o
 -10   3   2       89.22       87.64     18.30 o
  -9   3   2      101.12      144.24     20.00 o
  -8   3   2        1.28       -0.19     12.84 o
  -7   3   2      102.48      113.91     16.64 o
  -6   3   2      134.80      129.16     20.02 o
  -5   3   2       53.59       48.82     11.22 o
  -4   3   2     1137.03     1115.18     27.69 o
  -3   3   2        4.67       -0.25      5.91 o
  -2   3   2     1058.45     1047.41     22.13 o
  -1   3   2     2691.46     2567.25     44.54 o
   0   3   2     1726.97     1723.32     35.59 o
   1   3   2   111527.62    86174.87   1839.70 o
   2   3   2      270.17      280.24     15.18 o
   3   3   2       83.50      103.19     15.19 o
   4   3   2       39.34       29.30     13.33 o
   5   3   2       70.03       77.93     18.12 o
   6   3   2       64.58       51.93     21.84 o
   7   3   2        7.30       -6.49     18.72 o
   8   3   2        2.32        4.65     21.36 o
   9   3   2       13.30       65.70     29.20 o
  10   3   2       40.39       82.96     28.48 o
  11   3   2        0.24       53.86     62.82 o
 -11   4   2       20.97       25.79     40.03 o
 -10   4   2        9.37       11.40     20.02 o
  -9   4   2       77.46       90.21     30.41 o
  -8   4   2      192.02      164.12     19.18 o
  -7   4   2     1130.50     1100.96     48.51 o
  -6   4   2       35.88       32.31     12.01 o
  -5   4   2      789.40      798.46     26.00 o
  -4   4   2      114.69      118.86     10.85 o
  -3   4   2      631.67      635.78     17.97 o
  -2   4   2      114.21      117.41     12.45 o
  -1   4   2     2126.67     2078.28     43.24 o
   0   4   2     1998.11     2051.59     79.61 o
   1   4   2      274.76      253.23     14.17 o
   2   4   2        5.59        2.50      6.67 o
   3   4   2     1772.55     1838.68     54.17 o
   4   4   2      911.67      916.30     45.78 o
   5   4   2       10.40       24.50     14.78 o
   6   4   2      253.32      309.59     30.65 o
   7   4   2       33.57       25.88     29.62 o
   8   4   2       45.80       55.39     30.14 o
   9   4   2      178.84      126.74     40.27 o
  10   4   2        5.77       -1.36     20.69 o
  11   4   2       56.10      134.40     78.06 o
 -11   5   2       60.25      116.52     42.23 o
 -10   5   2      129.22      155.67     28.01 o
  -9   5   2       20.16        5.16     15.90 o
  -8   5   2      148.68      199.97     25.34 o
  -7   5   2       47.26       41.86     17.26 o
  -6   5   2       82.43      105.27     14.25 o
  -5   5   2        9.67        5.13      8.36 o
  -4   5   2      107.90      108.81     10.29 o
  -3   5   2     3885.49     3897.48     76.48 o
  -2   5   2      226.31      207.49     16.25 o
  -1   5   2        4.98        3.07      7.57 o
   0   5   2      488.27      473.69     29.22 o
   1   5   2      109.01      112.62     10.85 o
   2   5   2     1939.94     2021.41     43.91 o
   3   5   2      196.30      191.85     22.28 o
   4   5   2       64.80       16.56     14.68 o
   5   5   2      493.86      501.06     35.44 o
   6   5   2       12.40        0.87     16.60 o
   7   5   2       48.40       60.97     22.58 o
   8   5   2        0.02       -1.77     19.36 o
   9   5   2       37.04       46.68     24.04 o
  10   5   2        5.87       59.92     30.35 o
  11   5   2        0.05       -0.50     33.05 o
 -11   6   2       21.19       23.21     24.71 o
 -10   6   2       30.84       56.11     23.33 o
  -9   6   2       15.37        9.84     15.51 o
  -8   6   2       62.90       59.62     19.71 o
  -7   6   2       24.00       37.42     17.34 o
  -6   6   2      597.74      584.97     32.12 o
  -5   6   2       10.35        6.49     13.40 o
  -4   6   2      330.09      341.30     23.85 o
  -3   6   2        2.51       -8.56      8.56 o
  -2   6   2      119.90      132.84     15.47 o
  -1   6   2       41.68       42.46     11.28 o
   0   6   2      661.47      659.84     24.80 o
   1   6   2     1140.10     1049.96     31.86 o
   2   6   2     4013.64     4139.35     77.34 o
   3   6   2      101.89      136.09     22.00 o
   4   6   2       15.48       24.86     16.06 o
   5   6   2        0.02       16.76     17.03 o
   6   6   2       50.74       50.12     21.44 o
   7   6   2        1.41       23.25     20.02 o
   8   6   2       24.25       11.31     19.09 o
   9   6   2        1.75       -4.52     20.15 o
  10   6   2        9.54        3.64     27.97 o
 -10   7   2        7.00        1.21     19.55 o
  -9   7   2       54.87       55.52     18.77 o
  -8   7   2       24.02       14.95     15.69 o
  -7   7   2      244.39      228.22     24.93 o
  -6   7   2      322.53      341.44     28.19 o
  -5   7   2       31.01       31.39     14.64 o
  -4   7   2       44.88       50.80     14.81 o
  -3   7   2      364.83      368.78     24.54 o
  -2   7   2      170.25      162.46     18.32 o
  -1   7   2      586.59      589.87     31.20 o
   0   7   2      396.65      357.93     22.07 o
   1   7   2       35.94       41.77     10.73 o
   2   7   2       30.13       26.79      8.75 o
   3   7   2      855.77      880.38     43.97 o
   4   7   2       14.07        6.26     16.22 o
   5   7   2       38.97       17.04     24.29 o
   6   7   2      227.77      226.65     32.58 o
   7   7   2       14.36       10.37     19.54 o
   8   7   2       20.91       24.45     22.66 o
   9   7   2        4.13      -15.54     50.76 o
  10   7   2        0.20       23.97     29.95 o
 -10   8   2        1.79        1.93     25.47 o
  -9   8   2        4.34       -6.86     15.27 o
  -8   8   2        7.72       -8.89     19.31 o
  -7   8   2      107.09       94.76     21.14 o
  -6   8   2       66.84       52.37     27.09 o
  -5   8   2       38.85       42.10     16.62 o
  -4   8   2        5.16       14.29     13.43 o
  -3   8   2      465.59      464.05     28.99 o
  -2   8   2      255.53      258.24     24.24 o
  -1   8   2        1.92       -4.08      8.55 o
   0   8   2      146.31      159.43     15.94 o
   1   8   2       91.84      111.11     15.53 o
   2   8   2       26.54       21.42     16.55 o
   3   8   2      376.89      408.30     70.53 o
   4   8   2       58.41       93.08     24.12 o
   5   8   2        3.16       18.75     19.65 o
   6   8   2       49.35       46.01     21.92 o
   7   8   2        2.08        1.28     16.54 o
   8   8   2       81.01      117.67     30.22 o
   9   8   2       28.65        4.84     27.05 o
  -9   9   2        5.82       20.42     18.28 o
  -8   9   2        0.04       -9.96     16.45 o
  -7   9   2        5.98       -9.58     13.67 o
  -6   9   2       73.75       67.74     26.63 o
  -5   9   2       73.86       74.10     18.62 o
  -4   9   2        6.58      -12.14     12.14 o
  -3   9   2       12.43        9.14     13.80 o
  -2   9   2       27.32       24.55     14.31 o
  -1   9   2       94.90       79.25     15.98 o
   0   9   2       38.37       42.61     34.54 o
   1   9   2        6.57      -13.42     13.42 o
   2   9   2      188.55      212.40     29.75 o
   3   9   2      204.83      215.70     30.16 o
   4   9   2       26.90        6.37     18.17 o
   5   9   2        4.04        4.78     15.54 o
   6   9   2        3.93        3.79     17.97 o
   7   9   2        6.71       33.95     19.80 o
   8   9   2        8.79       -8.18     20.60 o
  -8  10   2        2.99        3.67     25.84 o
  -7  10   2        5.96        5.20     15.02 o
  -6  10   2       24.44       38.56     17.03 o
  -5  10   2        6.76       11.08     15.00 o
  -4  10   2       94.32      102.57     20.33 o
  -3  10   2       12.33       16.05     14.30 o
  -2  10   2        0.09        4.18     11.91 o
  -1  10   2        9.60        4.55     14.69 o
   0  10   2        2.51       15.55     18.92 o
   1  10   2      125.05      139.31     32.80 o
   2  10   2        0.00        0.01     13.39 o
   3  10   2        2.49        2.50     14.04 o
   4  10   2       60.37       44.10     18.85 o
   5  10   2       27.19        5.94     16.87 o
   6  10   2        2.96        3.83     15.35 o
   7  10   2        1.91       -5.74     20.00 o
   8  10   2        7.84       -7.48     24.46 o
  -7  11   2       20.08       37.10     18.87 o
  -6  11   2        2.86       14.58     15.79 o
  -5  11   2        3.45       -4.83     14.41 o
  -4  11   2        0.39      -10.64     12.81 o
  -3  11   2       88.03       76.87     25.28 o
  -2  11   2       38.63       61.15     20.35 o
  -1  11   2        6.55       20.16     22.24 o
   0  11   2       13.13       12.47     19.23 o
   1  11   2        0.97        4.42     21.15 o
   2  11   2       63.89       65.15     45.98 o
   3  11   2        0.85       -2.49     16.38 o
   4  11   2      100.27      121.36     23.46 o
   5  11   2       16.96       25.63     21.93 o
   6  11   2        9.09       20.11     17.47 o
   7  11   2        3.76      -10.84     18.07 o
  -6  12   2        2.61       25.02     18.45 o
  -5  12   2       43.85       49.99     22.27 o
  -4  12   2        0.73       -8.53     28.55 o
  -3  12   2        8.46       29.46     18.54 o
  -2  12   2       14.09       -3.92     28.28 o
  -1  12   2       20.38        4.26     20.33 o
   0  12   2       36.41        4.57     19.84 o
   1  12   2        6.67       44.23     24.15 o
   2  12   2        2.24       -9.64     19.19 o
   3  12   2       22.88       44.34     24.74 o
   4  12   2       25.67       -5.47     19.86 o
   5  12   2        2.15       -5.93     18.92 o
  -3  13   2       29.08        6.55     19.14 o
  -2  13   2        5.08       11.44     20.58 o
  -1  13   2       27.71       32.91     24.56 o
   0  13   2       35.62       27.74     56.73 o
   1  13   2        5.23        9.20     21.98 o
   2  13   2        0.88      -17.47     17.47 o
   3  13   2       30.38       27.60     24.43 o
 -11   0   3      106.15      172.95     46.21 o
  -9   0   3      286.72      321.03     69.30 o
  -7   0   3       20.54       31.09     23.42 o
  -5   0   3       87.01       91.32     24.71 o
  -3   0   3     2707.79     2670.35     76.64 o
   1   0   3    28015.94    25330.51    534.36 o
   3   0   3       93.20      104.87     29.47 o
   5   0   3       74.41      122.80     40.63 o
   9   0   3        4.05       12.44     51.09 o
  11   0   3       23.19        1.72     52.28 o
 -12   1   3        8.24       34.83     23.64 o
 -11   1   3       52.95       94.89     27.43 o
 -10   1   3        0.86      -25.94     25.94 o
  -9   1   3      273.23      225.85     55.19 o
  -8   1   3       34.48       53.98     18.37 o
  -7   1   3       19.93       20.79     14.88 o
  -6   1   3      468.59      497.36     27.93 o
  -5   1   3      163.38      176.24     15.64 o
  -4   1   3     2465.34     2359.90     56.79 o
  -3   1   3      368.23      332.00     15.31 o
  -2   1   3       17.91       20.44      5.12 o
  -1   1   3    13529.24    12862.78    166.65 o
   0   1   3       32.61       37.42      4.21 o
   1   1   3      293.54      313.05      9.39 o
   2   1   3     3562.53     3458.77    129.24 o
   3   1   3       93.82       73.61     23.86 o
   4   1   3        8.90       21.56     20.83 o
   6   1   3      605.77      549.00    167.47 o
   7   1   3        3.48       23.48     29.26 o
   8   1   3       36.00       22.20     34.64 o
   9   1   3      145.93      140.26     40.83 o
  10   1   3      247.86      105.83     54.58 o
  11   1   3        0.37       -4.47     40.83 o
 -12   2   3       12.79       36.97     24.12 o
 -11   2   3        6.59        6.40     20.69 o
 -10   2   3      165.38      186.16     26.91 o
  -9   2   3       35.80       65.61     18.33 o
  -8   2   3      228.77      220.49     23.50 o
  -7   2   3        2.47       11.12     13.87 o
  -6   2   3      230.88      210.11     18.77 o
  -5   2   3     1326.68     1361.59     37.20 o
  -4   2   3      891.63      928.82     26.91 o
  -3   2   3      457.78      456.56     15.73 o
  -2   2   3       37.31       37.55      6.35 o
  -1   2   3      171.87      180.10      9.29 o
   0   2   3       81.75       85.00      7.07 o
   1   2   3     4956.52     5100.03     73.51 o
   2   2   3     2566.39     2625.35     64.19 o
   3   2   3     4530.64     4441.91     78.27 o
   4   2   3      893.93      871.11     34.47 o
   5   2   3        7.67        9.40     19.72 o
   6   2   3      269.39      258.07     38.52 o
   7   2   3      207.20      199.18     40.23 o
   8   2   3        6.31       -2.59     28.47 o
   9   2   3       78.18       90.82     47.81 o
  10   2   3      102.95      119.84     52.94 o
  11   2   3        1.65      -63.69     63.69 o
 -12   3   3        4.94      -23.22     23.41 o
 -11   3   3        0.17      -19.23     32.21 o
 -10   3   3      258.00      325.45     44.33 o
  -9   3   3      138.82      150.17     23.44 o
  -8   3   3       12.16       18.42     14.69 o
  -7   3   3       62.07       52.78     14.18 o
  -6   3   3      715.57      726.51     26.49 o
  -5   3   3     1660.05     1728.44     38.71 o
  -4   3   3      825.46      816.94     26.06 o
  -3   3   3      106.37      103.67     10.66 o
  -2   3   3      133.70      142.89      9.87 o
  -1   3   3       23.04       21.15      6.52 o
   0   3   3     3210.49     3163.71     50.23 o
   1   3   3    45488.61    42815.37    614.75 o
   2   3   3       76.59       72.60      9.89 o
   3   3   3     2483.74     2743.21     55.10 o
   4   3   3     1024.98     1059.14     46.53 o
   5   3   3      392.56      424.27     30.97 o
   6   3   3        1.40       14.41     18.08 o
   7   3   3        4.57       12.06     20.58 o
   8   3   3        5.99       51.62     23.35 o
   9   3   3       12.80        7.12     22.13 o
  10   3   3        2.69      -26.02     26.02 o
  11   3   3       30.72       51.15     40.61 o
 -11   4   3        3.12        3.31     25.02 o
 -10   4   3       42.00       28.21     21.02 o
  -9   4   3       37.64       29.25     16.63 o
  -8   4   3       75.05       66.60     15.74 o
  -7   4   3      395.72      397.98     23.29 o
  -6   4   3       17.11        9.72     11.52 o
  -5   4   3       65.91       52.93     10.54 o
  -4   4   3        0.02        3.62      6.63 o
  -3   4   3     1103.76     1079.27     29.08 o
  -2   4   3      221.98      205.20     10.95 o
  -1   4   3       90.70       74.92      8.48 o
   0   4   3       10.27       -0.90      7.71 o
   1   4   3      271.25      267.68     14.94 o
   2   4   3      876.64      921.59     27.00 o
   3   4   3       46.31       64.55     16.50 o
   4   4   3     2128.38     2265.78     65.12 o
   5   4   3        3.05       -2.91     13.86 o
   6   4   3      249.80      285.56     48.44 o
   7   4   3       39.44       45.68     23.09 o
   8   4   3       93.30       93.11     27.73 o
   9   4   3       19.79       51.68     26.04 o
  10   4   3       13.10      -10.13     28.75 o
  11   4   3       11.33       28.07     35.60 o
 -11   5   3        1.26       11.03     25.86 o
 -10   5   3      228.69      249.06     31.96 o
  -9   5   3        6.59        9.41     16.30 o
  -8   5   3      444.36      422.05     31.39 o
  -7   5   3      650.85      589.52     38.74 o
  -6   5   3      198.75      190.30     16.49 o
  -5   5   3       25.03       32.39     10.25 o
  -4   5   3      180.20      176.49     12.02 o
  -3   5   3       58.04       80.01     12.61 o
  -2   5   3      200.39      195.57     15.72 o
  -1   5   3        1.63       -2.40      7.86 o
   0   5   3      877.33      886.68     27.57 o
   1   5   3        2.08        6.08      7.94 o
   2   5   3      330.57      373.79     18.91 o
   3   5   3     1324.14     1266.77     37.12 o
   4   5   3     1220.85     1276.28     49.87 o
   5   5   3       33.20       25.63     28.11 o
   6   5   3        7.82      -12.54     16.32 o
   7   5   3        6.58       -7.07     18.47 o
   8   5   3      130.25      145.68     29.78 o
   9   5   3       99.40       89.27     27.53 o
  10   5   3       62.95       79.39     38.01 o
  11   5   3        2.75      -35.64     35.64 o
 -11   6   3        0.19      -30.27     36.79 o
 -10   6   3       50.90       49.46     23.56 o
  -9   6   3        9.92       32.44     17.44 o
  -8   6   3      347.25      322.38     28.52 o
  -7   6   3        6.76        0.86     13.83 o
  -6   6   3      115.31      154.05     21.08 o
  -5   6   3      171.05      186.24     20.62 o
  -4   6   3      412.36      416.29     25.15 o
  -3   6   3       22.64       23.64     11.10 o
  -2   6   3       60.93       60.04     12.56 o
  -1   6   3      320.18      320.15     19.45 o
   0   6   3     2179.54     2102.66     74.11 o
   1   6   3      396.37      392.70     20.51 o
   2   6   3     9921.08    10329.26    167.48 o
   3   6   3        3.08        4.75      9.70 o
   4   6   3      149.95      183.43     26.22 o
   5   6   3      204.93      250.74     30.76 o
   6   6   3      358.63      389.75     35.46 o
   7   6   3       23.79       34.82     27.42 o
   8   6   3        0.82      -19.08     19.08 o
   9   6   3        7.12       54.69     73.94 o
  10   6   3       10.38       26.23     31.77 o
 -10   7   3        1.51       13.87     19.31 o
  -9   7   3        7.30       20.42     19.65 o
  -8   7   3       68.18       71.82     19.76 o
  -7   7   3        0.10       -2.15     14.16 o
  -6   7   3       99.74       68.08     17.52 o
  -5   7   3      182.30      195.08     22.29 o
  -4   7   3        4.56       35.02     13.62 o
  -3   7   3      868.18      852.39     34.14 o
  -2   7   3      562.06      550.44     27.78 o
  -1   7   3       69.00       68.11     13.30 o
   0   7   3        0.01       -8.50      8.50 o
   1   7   3     1760.02     1750.71     52.51 o
   2   7   3      946.16      939.66     45.50 o
   3   7   3       49.77       48.66     19.14 o
   4   7   3       11.26       26.49     18.94 o
   5   7   3       23.78       30.29     20.10 o
   6   7   3        0.54        8.61     18.59 o
   7   7   3      194.23      169.82     30.96 o
   8   7   3        0.08        6.45     19.46 o
   9   7   3        2.56       13.06     42.09 o
  10   7   3        6.01       53.11     32.11 o
 -10   8   3       13.73       29.69     19.50 o
  -9   8   3       30.28       15.74     20.46 o
  -8   8   3        7.57        4.66     15.57 o
  -7   8   3        0.04      -11.61     11.61 o
  -6   8   3        0.23       11.82     13.78 o
  -5   8   3       84.12       79.19     17.70 o
  -4   8   3      241.80      264.05     23.91 o
  -3   8   3       43.49       37.20     14.14 o
  -2   8   3      795.49      769.80     44.26 o
  -1   8   3      257.93      255.52     17.42 o
   0   8   3       42.11       41.49     13.49 o
   1   8   3       38.91       31.25     13.49 o
   2   8   3        0.00        0.24     14.97 o
   3   8   3        0.25       13.91     18.66 o
   4   8   3       76.92       75.37     22.66 o
   5   8   3       13.30       23.55     20.53 o
   6   8   3        6.30       12.10     17.52 o
   7   8   3       26.71       13.52     21.72 o
   8   8   3       33.00       25.61     21.69 o
   9   8   3       13.58       45.45     46.26 o
  -9   9   3        4.67      -14.45     14.45 o
  -8   9   3        4.98        5.09     15.87 o
  -7   9   3       48.24       32.91     16.69 o
  -6   9   3       25.53       57.81     17.59 o
  -5   9   3        1.85       11.77     13.89 o
  -4   9   3      107.21       96.12     19.31 o
  -3   9   3        9.69       10.15     13.95 o
  -2   9   3      150.75      172.04     21.14 o
  -1   9   3        1.44       -9.24     12.33 o
   0   9   3       16.69        5.74     23.24 o
   1   9   3        0.00      -15.85     16.87 o
   2   9   3      181.66      175.39     28.97 o
   3   9   3        5.12        5.23     18.10 o
   4   9   3       81.97       73.86     24.42 o
   5   9   3       12.79       12.11     19.91 o
   6   9   3        1.77        3.17     18.10 o
   7   9   3        1.83       25.76     21.34 o
   8   9   3        2.12        6.47     40.77 o
  -8  10   3       24.06       15.59     17.94 o
  -7  10   3       53.75       50.68     19.68 o
  -6  10   3       33.75        1.12     14.08 o
  -5  10   3       52.26       71.55     19.08 o
  -4  10   3       54.50       72.45     21.57 o
  -3  10   3       11.29        0.12     12.46 o
  -2  10   3       28.71       32.85     15.32 o
  -1  10   3       84.27      122.70     23.37 o
   0  10   3       25.13       32.53     21.30 o
   1  10   3        5.25       17.65     27.59 o
   2  10   3      141.22      150.37     36.06 o
   3  10   3        2.29       -2.69     18.05 o
   4  10   3        2.90        1.69     16.66 o
   5  10   3       13.68       -5.02     17.97 o
   6  10   3       16.11        7.63     19.42 o
   7  10   3       12.74       13.17     20.67 o
  -7  11   3        0.69        3.79     15.11 o
  -6  11   3       13.33        3.60     16.08 o
  -5  11   3        1.83        0.27     15.70 o
  -4  11   3        4.81        3.67     13.96 o
  -3  11   3       20.61       15.03     16.20 o
  -2  11   3       18.04        3.23     16.15 o
  -1  11   3        0.28      -10.28     14.97 o
   0  11   3       15.97      -14.72     14.72 o
   1  11   3        7.84      -11.16     23.33 o
   2  11   3       30.03       -3.58     29.15 o
   3  11   3        7.05       -8.48     20.22 o
   4  11   3       80.56       74.56     22.03 o
   5  11   3       64.21       55.77     27.13 o
   6  11   3        7.46       13.22     16.96 o
  -6  12   3        1.91      -15.52     15.52 o
  -5  12   3        4.33        6.84     17.09 o
  -4  12   3       11.70      -11.77     23.20 o
  -3  12   3        0.62       21.43     17.72 o
  -2  12   3       73.69       44.31     27.25 o
  -1  12   3        0.29      -10.13     15.86 o
   0  12   3        0.37      -12.53     17.78 o
   1  12   3        0.65       23.41     31.94 o
   2  12   3        3.06       17.73     23.53 o
   3  12   3        2.15        4.96     20.89 o
   4  12   3       94.44      100.81     26.82 o
   5  12   3        5.00        6.67     20.76 o
  -3  13   3        5.82        1.56     19.90 o
  -2  13   3       28.18        3.96     19.65 o
  -1  13   3       18.38      -10.28     16.95 o
   0  13   3       60.98       72.56     48.36 o
   1  13   3       40.29       22.03     24.21 o
   2  13   3       35.72      -10.53     20.41 o
   3  13   3        0.85       49.67     28.18 o
 -12   0   4        4.34      -22.05     27.54 o
 -10   0   4        5.94       16.11     27.09 o
  -8   0   4       61.72       64.97     27.05 o
  -2   0   4     1029.11     1005.39     48.32 o
   0   0   4      711.48      716.14     18.44 o
   2   0   4      623.01      568.98     45.75 o
   4   0   4     3166.21     3321.45    154.92 o
   6   0   4       33.36       60.67     44.56 o
   8   0   4       82.64        8.12    107.29 o
  10   0   4        0.66       22.52     52.29 o
 -12   1   4        4.43       -6.59     19.79 o
 -11   1   4        3.43      -10.69     18.16 o
 -10   1   4       76.60       88.00     34.82 o
  -9   1   4      158.48      144.15     39.36 o
  -8   1   4      204.75      231.11     23.91 o
  -7   1   4       52.17       40.39     15.89 o
  -6   1   4      304.16      270.14     20.39 o
  -5   1   4      171.36      195.76     16.06 o
  -4   1   4     3716.50     3711.35     67.40 o
  -3   1   4        1.61        1.71      6.57 o
  -2   1   4      675.68      654.90     16.29 o
  -1   1   4      763.43      742.69     16.72 o
   0   1   4     3752.41     3907.13     57.40 o
   1   1   4     1119.05     1174.81     28.74 o
   2   1   4     4438.39     4344.23    191.71 o
   3   1   4      124.48      130.61     28.02 o
   4   1   4        4.05       -7.51     28.13 o
   5   1   4      967.97     1071.19     69.50 o
   6   1   4       98.42      101.08     31.38 o
   7   1   4       50.35       50.75     46.49 o
   8   1   4       40.95       18.04     35.78 o
   9   1   4        2.72      -13.96     29.38 o
  10   1   4        0.00        0.95     36.02 o
  11   1   4        9.77       49.30     48.64 o
 -12   2   4        1.79       -5.26     21.78 o
 -11   2   4       39.66       34.00     21.46 o
 -10   2   4      366.71      383.30     37.73 o
  -9   2   4      830.60      860.55     42.58 o
  -8   2   4      503.48      479.23     29.41 o
  -7   2   4       39.16       59.91     16.17 o
  -6   2   4       61.73       84.34     14.10 o
  -5   2   4     2003.21     1898.95     44.72 o
  -4   2   4      488.72      514.38     24.68 o
  -3   2   4     2611.91     2616.82     43.81 o
  -2   2   4     1762.51     1685.23     35.25 o
  -1   2   4      999.88      977.60     21.36 o
   0   2   4     8528.81     8531.74    117.22 o
   1   2   4        7.06       12.07      6.32 o
   2   2   4      335.45      343.42     19.16 o
   3   2   4     1114.30     1213.51     32.19 o
   4   2   4      250.33      284.03     22.78 o
   5   2   4     1211.46     1176.14     80.11 o
   6   2   4     1389.24     1393.65     77.56 o
   7   2   4        7.65       -1.52     70.28 o
   8   2   4       78.18       87.75     38.90 o
   9   2   4       44.02       28.41     34.42 o
  10   2   4        8.73      -18.67     35.99 o
  11   2   4       24.12       15.35     46.30 o
 -12   3   4        0.54       16.95     24.05 o
 -11   3   4       79.89       94.43     32.96 o
 -10   3   4       39.18       43.09     20.45 o
  -9   3   4        6.36        9.05     15.62 o
  -8   3   4       17.04       26.75     14.76 o
  -7   3   4       10.85        4.43     11.61 o
  -6   3   4        0.41        5.29     11.61 o
  -5   3   4     1548.97     1544.92     35.63 o
  -4   3   4       32.06       37.53      7.78 o
  -3   3   4     1260.35     1210.96     31.79 o
  -2   3   4      701.67      685.14     18.69 o
  -1   3   4        0.21       -0.07      6.15 o
   0   3   4      217.88      227.17     19.61 o
   1   3   4     4666.98     4586.40     62.03 o
   2   3   4     1114.55     1145.53     29.73 o
   3   3   4      907.47      953.61     32.69 o
   4   3   4       11.93       31.85     20.70 o
   5   3   4      127.72      106.03     26.86 o
   6   3   4      307.70      289.10     30.00 o
   7   3   4       16.21       17.37     25.48 o
   8   3   4        6.51       -0.01     21.21 o
   9   3   4        4.82        4.79     22.77 o
  10   3   4        0.08       -6.52     31.01 o
  11   3   4       30.94       48.15     57.65 o
 -11   4   4        1.38       30.52     28.04 o
 -10   4   4      133.51       91.90     30.29 o
  -9   4   4        0.75      -13.82     13.82 o
  -8   4   4      208.57      202.99     20.24 o
  -7   4   4       54.39       43.91     13.34 o
  -6   4   4      711.98      711.55     33.22 o
  -5   4   4      534.94      524.32     20.93 o
  -4   4   4      195.44      211.17     13.38 o
  -3   4   4       13.81       16.93      6.57 o
  -2   4   4      104.97      102.69      9.15 o
  -1   4   4      172.41      163.57     11.37 o
   0   4   4       72.24       87.04     12.13 o
   1   4   4      972.58     1000.49     27.99 o
   2   4   4       19.53       23.98      8.75 o
   3   4   4      287.16      279.76     18.39 o
   4   4   4      133.13      115.05     19.08 o
   5   4   4      403.03      394.60     31.78 o
   6   4   4      574.70      663.10     42.01 o
   7   4   4      139.77      148.57     28.46 o
   8   4   4       59.08       72.17     25.28 o
   9   4   4       14.37       37.16     32.22 o
  10   4   4       31.13       54.91     90.68 o
  11   4   4       37.82       73.42     45.99 o
 -11   5   4        5.88       21.06     27.72 o
 -10   5   4        0.05      -20.71     62.82 o
  -9   5   4        0.34       -8.59     14.97 o
  -8   5   4        8.10        2.59     14.21 o
  -7   5   4        7.32       -2.45     14.70 o
  -6   5   4      246.69      265.05     21.24 o
  -5   5   4      494.83      451.23     22.26 o
  -4   5   4      126.44      138.28     12.01 o
  -3   5   4      643.92      624.96     19.54 o
  -2   5   4      993.96      950.43     24.35 o
  -1   5   4      811.01      766.54     26.94 o
   0   5   4        1.27       -2.13      8.32 o
   1   5   4      365.00      379.48     19.20 o
   2   5   4      227.04      219.56     16.60 o
   3   5   4     2689.48     2762.31     60.10 o
   4   5   4      602.98      590.79     44.05 o
   5   5   4       29.33       44.52     18.45 o
   6   5   4        2.09        6.46     17.84 o
   7   5   4       16.79       11.14     20.58 o
   8   5   4        0.16       14.77     32.30 o
   9   5   4       91.48       79.00     62.32 o
  10   5   4        7.25       -8.46     62.87 o
 -11   6   4        1.81      -23.28     23.28 o
 -10   6   4       16.28       17.87     52.11 o
  -9   6   4       16.44       -6.41     19.13 o
  -8   6   4       44.24       59.06     28.21 o
  -7   6   4       26.66       19.30     17.88 o
  -6   6   4      432.82      423.08     27.18 o
  -5   6   4       12.20        6.55     11.93 o
  -4   6   4        0.21       -6.50      9.72 o
  -3   6   4      161.63      165.08     17.54 o
  -2   6   4        1.56       -8.01      8.01 o
  -1   6   4      117.42       99.43     13.94 o
   0   6   4       63.61       57.44     12.09 o
   1   6   4      223.48      236.78     21.64 o
   2   6   4    12800.99    13086.75    207.83 o
   3   6   4      327.83      300.14     21.53 o
   4   6   4      362.52      408.15     34.60 o
   5   6   4        6.49        2.44     21.76 o
   6   6   4        0.04      -11.33     14.85 o
   7   6   4        4.02      -13.78     17.13 o
   8   6   4        0.07      -16.55     22.74 o
   9   6   4       18.28       56.28     34.09 o
  10   6   4       23.61       34.52     35.34 o
 -10   7   4       26.25       35.02     28.67 o
  -9   7   4        1.08       -1.74     15.65 o
  -8   7   4       32.77       11.64     15.21 o
  -7   7   4      123.97      120.30     20.47 o
  -6   7   4      965.78      897.49     54.44 o
  -5   7   4        1.97        3.22     11.78 o
  -4   7   4      132.14      113.91     17.62 o
  -3   7   4      226.91      229.22     21.14 o
  -2   7   4       61.41       71.01     14.72 o
  -1   7   4      159.03      150.85     17.60 o
   0   7   4      232.69      229.39     20.01 o
   1   7   4      555.09      553.13     40.38 o
   2   7   4       82.90      101.21     14.64 o
   3   7   4      351.97      339.58     22.23 o
   4   7   4       61.39       71.31     22.16 o
   5   7   4      213.46      226.39     31.13 o
   6   7   4        4.79       28.60     20.18 o
   7   7   4       80.05       83.00     27.44 o
   8   7   4        1.56       19.71     31.66 o
   9   7   4        2.81        0.04     27.84 o
 -10   8   4       43.11       93.26     35.47 o
  -9   8   4        0.26        5.40     17.63 o
  -8   8   4        2.30       14.78     15.20 o
  -7   8   4       84.35       75.64     18.47 o
  -6   8   4      127.13       97.86     20.19 o
  -5   8   4       28.87       16.56     13.99 o
  -4   8   4       35.01       36.89     14.27 o
  -3   8   4        5.31        0.91     11.98 o
  -2   8   4       80.87       99.98     17.08 o
  -1   8   4      223.27      236.58     21.65 o
   0   8   4       56.33       55.31     14.37 o
   1   8   4       52.18       35.55     14.37 o
   2   8   4      180.15      147.93     26.42 o
   3   8   4       94.84       68.52     24.17 o
   4   8   4       13.19        0.94     19.24 o
   5   8   4       21.52       19.42     19.72 o
   6   8   4      108.17      140.37     27.83 o
   7   8   4        4.99       -0.14     18.67 o
   8   8   4        0.03      -21.33     21.76 o
   9   8   4        7.44       23.98     32.34 o
  -9   9   4        2.61      -17.17     17.17 o
  -8   9   4       14.41       35.80     17.58 o
  -7   9   4      208.57      266.96     39.90 o
  -6   9   4       19.15       25.89     15.60 o
  -5   9   4       24.85       23.57     15.06 o
  -4   9   4      102.75      104.77     19.90 o
  -3   9   4       12.29      -12.24     12.24 o
  -2   9   4      192.00      207.93     22.68 o
  -1   9   4       77.30       77.59     16.69 o
   0   9   4       28.57       29.08     15.39 o
   1   9   4       95.87       94.81     29.17 o
   2   9   4      246.21      257.09     42.60 o
   3   9   4      364.87      348.77     37.25 o
   4   9   4       32.21       41.13     21.82 o
   5   9   4       31.01       42.91     22.35 o
   6   9   4       49.78       77.93     34.39 o
   7   9   4        0.00       16.84     28.97 o
   8   9   4        6.86      -11.74     25.77 o
  -8  10   4       15.28       22.41     15.47 o
  -7  10   4       76.64       55.95     19.33 o
  -6  10   4       22.48       42.98     16.38 o
  -5  10   4       83.38      111.75     20.86 o
  -4  10   4        0.60        7.47     16.88 o
  -3  10   4      139.21      155.13     21.66 o
  -2  10   4      275.91      262.54     25.60 o
  -1  10   4        2.06       -4.98     19.38 o
   0  10   4       16.47       -7.32     16.64 o
   1  10   4       58.70       56.95     27.39 o
   2  10   4      335.72      316.82     50.83 o
   3  10   4       38.39       49.20     23.18 o
   4  10   4      146.44      153.88     29.37 o
   5  10   4        2.20       11.20     20.24 o
   6  10   4        4.26       14.46     20.88 o
   7  10   4        0.37      -13.78     26.89 o
  -7  11   4        0.20      -11.48     15.20 o
  -6  11   4        4.16      -16.17     17.75 o
  -5  11   4        3.43      -13.60     13.60 o
  -4  11   4       49.18       54.37     18.58 o
  -3  11   4       63.80       52.63     20.60 o
  -2  11   4       62.70       79.56     21.53 o
  -1  11   4       90.78      100.10     29.48 o
   0  11   4        5.94        6.82     18.38 o
   1  11   4        4.37       14.42     19.52 o
   2  11   4      155.92      164.67     59.75 o
   3  11   4       37.04       13.97     23.84 o
   4  11   4      108.83       64.79     52.09 o
   5  11   4      112.05      117.08     28.53 o
   6  11   4       13.06       38.44     33.81 o
  -5  12   4       39.97        3.55     17.69 o
  -4  12   4        3.24       21.02     26.13 o
  -3  12   4        4.80       38.93     25.65 o
  -2  12   4       14.59        0.18     23.96 o
  -1  12   4       22.37       14.95     21.77 o
   0  12   4       46.13       59.61     35.14 o
   1  12   4        0.04       -7.10     30.33 o
   2  12   4       25.11        3.76     23.57 o
   3  12   4      147.40       97.98     35.37 o
   4  12   4        0.42       -2.73     24.86 o
   5  12   4       37.23       44.42     38.19 o
  -3  13   4        0.63       17.47     19.54 o
  -2  13   4       11.16       11.95     23.83 o
  -1  13   4        2.42        9.39     21.15 o
   0  13   4        8.89        8.84     20.44 o
   1  13   4        6.35        5.50     20.58 o
   2  13   4        0.77        0.55     20.45 o
 -11   0   5       47.98       87.66     36.69 o
  -9   0   5     1165.25     1161.41     82.27 o
  -7   0   5       31.76       44.98     22.72 o
  -3   0   5       51.62       60.03     19.67 o
  -1   0   5      697.26      688.56     28.68 o
   1   0   5     1332.73     1362.09     47.40 o
   3   0   5       49.49       36.01     16.49 o
   5   0   5     1204.70     1349.83     98.10 o
   9   0   5        6.74       75.53     55.80 o
  11   0   5       17.54      -21.25     57.16 o
 -12   1   5        4.75       21.32     21.40 o
 -11   1   5       19.00       18.23     20.62 o
 -10   1   5        0.04       13.03     19.61 o
  -9   1   5      698.53      650.73     46.35 o
  -8   1   5      483.01      463.65     35.76 o
  -7   1   5       49.13       72.45     17.09 o
  -6   1   5        0.26        4.35     11.47 o
  -5   1   5      150.01      194.82     15.52 o
  -4   1   5       74.92       85.32      8.94 o
  -3   1   5     2442.35     2471.93     44.66 o
  -2   1   5      991.82      949.30     22.08 o
  -1   1   5      876.42      843.94     20.10 o
   0   1   5      579.10      550.05     16.37 o
   1   1   5       66.20       68.64     19.74 o
   2   1   5      178.87      158.98     15.49 o
   3   1   5      569.89      575.10     30.73 o
   4   1   5     1619.36     1324.66    113.38 o
   5   1   5      229.40      247.49     65.52 o
   6   1   5       76.96       99.43     35.74 o
   7   1   5        4.90       26.06     34.13 o
   8   1   5       63.21       78.38     37.74 o
   9   1   5        1.41        0.63     34.68 o
  10   1   5       40.47       61.10     41.13 o
  11   1   5       24.44      -22.79     41.69 o
 -12   2   5        2.89       21.45     22.00 o
 -11   2   5        0.46      -17.74     17.74 o
 -10   2   5        7.34       20.69     20.21 o
  -9   2   5       47.30       50.24     22.60 o
  -8   2   5       11.15       16.81     14.80 o
  -7   2   5      184.82      176.49     19.46 o
  -6   2   5       31.05       27.21     11.65 o
  -5   2   5       32.96       39.29      9.74 o
  -4   2   5      406.37      411.79     21.62 o
  -3   2   5       23.62       28.64      5.90 o
  -2   2   5      562.79      536.56     20.39 o
  -1   2   5      385.93      380.75     14.59 o
   0   2   5        0.93       -3.91      6.22 o
   1   2   5     2364.54     2310.20     41.72 o
   2   2   5      717.30      757.17     20.33 o
   3   2   5     2186.55     2297.41     48.45 o
   4   2   5       36.89       44.41     14.27 o
   5   2   5      392.46      415.48     29.84 o
   6   2   5        1.59       -1.66     25.57 o
   7   2   5       24.57       19.79     30.97 o
   8   2   5        5.24       23.68     31.92 o
   9   2   5       77.89       33.07     36.76 o
  10   2   5      123.95      144.12     48.65 o
  11   2   5        0.08      -37.17     42.35 o
 -12   3   5        2.67      -10.08     24.34 o
 -11   3   5        3.51       54.45     28.38 o
 -10   3   5       28.72       11.10     22.79 o
  -9   3   5      362.88      353.77     27.61 o
  -8   3   5      298.27      325.46     23.06 o
  -7   3   5       13.51       16.95     12.41 o
  -6   3   5       22.89        7.84      9.81 o
  -5   3   5     3633.07     3665.24     63.01 o
  -4   3   5      115.02      100.18      9.88 o
  -3   3   5        5.73       -1.96      4.70 o
  -2   3   5     1325.98     1297.84     27.69 o
  -1   3   5     1189.27     1238.59     27.42 o
   0   3   5      770.77      744.13     25.62 o
   1   3   5     1093.17     1103.31     27.11 o
   2   3   5     2226.42     2312.24     58.41 o
   3   3   5      350.29      370.06     19.55 o
   4   3   5      668.54      640.98     26.86 o
   5   3   5       71.39       78.81     18.99 o
   6   3   5       62.61       53.08     21.21 o
   7   3   5      108.35      105.39     25.38 o
   8   3   5        0.56       -6.26     20.41 o
   9   3   5       16.15       31.54     32.44 o
  10   3   5       15.96       -7.26     86.57 o
  11   3   5        9.01       10.01     56.23 o
 -11   4   5       19.97       62.74     39.12 o
 -10   4   5       35.72       44.68     26.14 o
  -9   4   5        9.63       11.19     32.13 o
  -8   4   5        6.69        5.81     12.32 o
  -7   4   5       60.09       54.38     13.17 o
  -6   4   5      437.19      471.92     22.35 o
  -5   4   5      653.35      659.28     23.04 o
  -4   4   5      190.11      185.57     12.78 o
  -3   4   5        2.60       -7.38      8.05 o
  -2   4   5     1839.48     1815.62     39.37 o
  -1   4   5      139.30      139.64     11.21 o
   0   4   5       30.35       27.34      8.12 o
   1   4   5       19.41       22.39      9.30 o
   2   4   5       29.22       29.98      9.94 o
   3   4   5     2015.65     2016.03     47.46 o
   4   4   5       57.13       87.08     14.63 o
   5   4   5       16.25       17.71     16.89 o
   6   4   5        0.03       -4.76     22.86 o
   7   4   5        9.30        9.08     20.03 o
   8   4   5       38.92       67.89     34.64 o
   9   4   5        2.48       11.50     32.10 o
  10   4   5        5.29      -26.12     31.07 o
 -11   5   5       92.18      159.43     37.61 o
 -10   5   5        0.61       -8.66     22.94 o
  -9   5   5       38.19       48.07     19.19 o
  -8   5   5       34.44       53.63     16.81 o
  -7   5   5      192.04      188.60     21.64 o
  -6   5   5       51.83       77.18     12.27 o
  -5   5   5       11.35        4.48     11.83 o
  -4   5   5       25.18       42.70      9.19 o
  -3   5   5      296.49      317.87     16.36 o
  -2   5   5      193.12      183.54     19.51 o
  -1   5   5      289.42      283.88     16.01 o
   0   5   5      108.86      122.39     14.11 o
   1   5   5      974.93      991.83     34.99 o
   2   5   5       41.99       47.85     11.37 o
   3   5   5     2164.25     2343.21     54.06 o
   4   5   5       76.45       64.85     15.05 o
   5   5   5       78.04       95.52     48.93 o
   6   5   5       54.46       95.36     24.02 o
   7   5   5       76.84      129.86     26.88 o
   8   5   5       16.14      -21.99     60.58 o
   9   5   5       63.85       52.48     45.71 o
  10   5   5       11.83       72.93     69.45 o
 -11   6   5        0.76      -14.51     24.95 o
 -10   6   5       34.45        3.58     28.34 o
  -9   6   5       41.01       49.48     23.01 o
  -8   6   5       20.25       31.09     15.47 o
  -7   6   5       23.76       39.67     15.71 o
  -6   6   5      113.36      106.91     18.49 o
  -5   6   5       25.47        8.63     10.89 o
  -4   6   5       33.30       45.91      9.35 o
  -3   6   5     1850.21     1756.36     50.99 o
  -2   6   5        0.77        4.04      9.22 o
  -1   6   5      572.58      550.23     25.27 o
   0   6   5       25.56       27.69     11.21 o
   1   6   5      348.37      330.59     25.12 o
   2   6   5     7183.56     7349.36    138.65 o
   3   6   5       12.70        6.71     11.25 o
   4   6   5       25.23        9.62     13.18 o
   5   6   5       97.11      102.00     24.67 o
   6   6   5      201.99      206.25     31.28 o
   7   6   5       14.14       62.65     31.45 o
   8   6   5        0.33        6.35     27.43 o
   9   6   5       52.02       96.59     40.99 o
  10   6   5        5.07       -6.99     37.20 o
 -10   7   5        9.01       -8.93     25.27 o
  -9   7   5       16.82       35.57     17.84 o
  -8   7   5        2.67       33.09     15.98 o
  -7   7   5       11.77        8.64     12.47 o
  -6   7   5      149.36      176.78     21.80 o
  -5   7   5      261.80      233.68     22.69 o
  -4   7   5      105.82       86.53     16.92 o
  -3   7   5      655.73      607.08     29.56 o
  -2   7   5      833.16      939.13     37.73 o
  -1   7   5      600.39      567.23     27.44 o
   0   7   5      231.38      236.99     20.57 o
   1   7   5       59.47       60.93     16.34 o
   2   7   5       37.19       43.11     13.87 o
   3   7   5       30.67       24.23     12.99 o
   4   7   5       92.97      107.87     24.83 o
   5   7   5      324.05      373.64     35.64 o
   6   7   5       18.16       31.48     20.25 o
   7   7   5      206.50      246.80     49.62 o
   8   7   5        0.81       23.71     30.39 o
   9   7   5        1.53       16.09     30.57 o
 -10   8   5        0.02      -21.62     25.74 o
  -9   8   5       39.82       41.36     21.56 o
  -8   8   5        1.26      -12.97     12.97 o
  -7   8   5      194.15      161.98     22.72 o
  -6   8   5       91.95       89.39     18.91 o
  -5   8   5       18.10       14.62     12.46 o
  -4   8   5       46.45       52.20     14.99 o
  -3   8   5       79.84       83.45     17.20 o
  -2   8   5      333.26      373.94     26.06 o
  -1   8   5        0.67       12.46     12.25 o
   0   8   5        1.88       11.01     12.30 o
   1   8   5       57.82       65.01     17.51 o
   2   8   5      136.28      174.53     38.13 o
   3   8   5       34.49       53.98     30.26 o
   4   8   5      406.39      385.07     36.41 o
   5   8   5      591.24      609.14     44.18 o
   6   8   5       38.50       41.41     22.78 o
   7   8   5       56.26       84.38     34.46 o
   8   8   5        4.58       31.03     30.66 o
   9   8   5        0.33        7.81     30.54 o
  -9   9   5        7.79       -8.88     17.51 o
  -8   9   5        1.51       16.14     15.25 o
  -7   9   5       34.54       51.66     21.17 o
  -6   9   5       51.63       32.16     16.82 o
  -5   9   5       70.76       77.86     18.21 o
  -4   9   5      267.03      234.90     24.46 o
  -3   9   5       25.32        2.03     13.08 o
  -2   9   5        1.23      -10.64     11.45 o
  -1   9   5       54.74       61.22     15.33 o
   0   9   5        0.86      -11.15     12.05 o
   1   9   5      753.21      755.37     78.42 o
   2   9   5       14.77       22.41     26.00 o
   3   9   5     2043.46     1814.40    113.28 o
   4   9   5       19.79       31.88     22.20 o
   5   9   5      185.25      208.04     49.55 o
   6   9   5       16.59       51.84     54.13 o
   7   9   5      110.58      102.36     39.84 o
   8   9   5        1.12       60.14     32.47 o
  -8  10   5        0.60       19.98     18.99 o
  -7  10   5        0.04       -5.07     13.58 o
  -6  10   5       14.17       18.27     14.08 o
  -5  10   5       41.24       31.71     15.18 o
  -4  10   5      101.86      100.27     19.66 o
  -3  10   5       32.91       46.20     16.03 o
  -2  10   5        1.06       23.13     14.41 o
  -1  10   5      292.51      288.61     32.74 o
   0  10   5       11.62       -3.46     17.96 o
   1  10   5       21.12       39.45     24.28 o
   2  10   5       46.55       31.44     24.54 o
   3  10   5       22.71       46.80     32.85 o
   4  10   5       16.95       -4.96     19.62 o
   5  10   5       15.55        4.20     19.26 o
   6  10   5        0.04      -21.54     24.64 o
   7  10   5       12.65       10.36     31.11 o
  -7  11   5        3.93        2.93     16.42 o
  -6  11   5       33.14       22.66     16.10 o
  -5  11   5       13.12        7.20     14.70 o
  -4  11   5        0.11        6.15     13.94 o
  -3  11   5       20.45       19.61     16.81 o
  -2  11   5       72.84       52.85     20.43 o
  -1  11   5      185.60      208.16     30.32 o
   0  11   5       71.22       84.45     29.96 o
   1  11   5        4.13       29.82     24.55 o
   2  11   5      180.84      189.41     41.30 o
   3  11   5       64.34      128.78     41.54 o
   4  11   5        0.52      -21.36     23.78 o
   5  11   5        2.17      -15.67     15.67 o
   6  11   5       11.20       19.61     27.35 o
  -5  12   5       18.94       33.86     19.04 o
  -4  12   5       23.58       46.93     21.27 o
  -3  12   5       22.49       43.62     20.44 o
  -2  12   5        0.01       -0.81     15.30 o
  -1  12   5        0.67       20.12     19.72 o
   0  12   5        5.17       -9.18     19.69 o
   1  12   5       26.85       31.18     24.68 o
   2  12   5       18.03        1.63     24.87 o
   3  12   5        5.89       10.12     29.51 o
   4  12   5        0.01       -1.02     25.05 o
  -3  13   5        8.71       12.60     18.38 o
  -2  13   5        0.01        9.32     35.69 o
  -1  13   5        5.17       35.33     26.33 o
   0  13   5       13.74       23.65     24.77 o
   1  13   5       33.97       24.84     26.67 o
   2  13   5       25.21        4.75     20.61 o
 -12   0   6       78.22      107.70     41.73 o
 -10   0   6       22.99       39.81     27.73 o
  -8   0   6     1384.23     1301.15     85.83 o
  -6   0   6        0.00       -1.67     17.96 o
  -4   0   6    13587.48    13764.85    414.44 o
  -2   0   6     6088.59     6034.74    140.58 o
   0   0   6      133.59      143.66     11.49 o
   2   0   6     1232.56     1183.41     48.72 o
   4   0   6     2158.90     2269.39    127.01 o
   6   0   6      521.88      590.41     82.36 o
   8   0   6      145.92      134.70     63.57 o
  10   0   6        5.62       13.68     58.67 o
 -12   1   6        0.05       -9.36     28.09 o
 -11   1   6       50.31       36.36     38.98 o
 -10   1   6       17.05       28.92     28.64 o
  -9   1   6      250.27      274.32     34.57 o
  -8   1   6      763.79      726.14     48.49 o
  -7   1   6       90.46       91.62     17.15 o
  -6   1   6      335.29      327.63     21.50 o
  -5   1   6     1478.99     1434.02     34.69 o
  -4   1   6     6961.84     6930.03    130.16 o
  -3   1   6     1086.73     1090.71     28.86 o
  -2   1   6     1942.12     1912.05     42.46 o
  -1   1   6     2997.40     2996.40     48.93 o
   0   1   6      705.63      691.41     19.23 o
   1   1   6     2408.92     2395.49     41.62 o
   2   1   6        0.78       -4.88      9.06 o
   3   1   6       76.71       82.60     18.74 o
   4   1   6        7.55       -5.87     15.39 o
   5   1   6      223.17      236.46     97.66 o
   6   1   6      363.52      250.80    111.10 o
   7   1   6        4.26      -20.55     30.12 o
   8   1   6       20.18        5.12     38.63 o
   9   1   6       72.51       70.77     38.42 o
  10   1   6       27.54       10.38     39.17 o
  11   1   6       15.94      -42.77     42.77 o
 -12   2   6       17.90       28.86     23.57 o
 -11   2   6        0.04       -8.37     20.96 o
 -10   2   6       20.20       21.14     32.49 o
  -9   2   6      221.22      204.32     31.70 o
  -8   2   6        2.76        9.75     15.03 o
  -7   2   6        2.71        0.82     12.53 o
  -6   2   6      174.58      183.20     16.15 o
  -5   2   6     1442.73     1517.75     36.18 o
  -4   2   6     3654.61     3850.63     68.76 o
  -3   2   6     2258.19     2305.30     40.00 o
  -2   2   6     2246.93     2219.92     39.30 o
  -1   2   6       66.03       60.40      8.62 o
   0   2   6       34.58       24.94      7.82 o
   1   2   6      420.81      411.42     16.32 o
   2   2   6       84.28       90.28      9.17 o
   3   2   6      208.35      183.68     14.63 o
   4   2   6      513.74      501.01     31.79 o
   5   2   6      339.61      296.08     67.62 o
   6   2   6       59.62       77.71     32.19 o
   7   2   6       58.26       81.57     37.24 o
   8   2   6        2.38      -26.40     26.40 o
   9   2   6        8.53        3.06     41.77 o
  10   2   6       17.26        6.45     39.34 o
  11   2   6       24.74        5.05     44.35 o
 -12   3   6       29.70       56.90     44.06 o
 -11   3   6       26.58       54.54     29.45 o
 -10   3   6       82.81       83.01     29.49 o
  -9   3   6       38.50       31.59     18.91 o
  -8   3   6      215.93      220.75     21.46 o
  -7   3   6       18.35        7.72     10.62 o
  -6   3   6        0.97        0.21      9.00 o
  -5   3   6      180.54      195.44     13.41 o
  -4   3   6      624.60      675.13     20.56 o
  -3   3   6     1092.10     1115.94     26.04 o
  -2   3   6      297.40      294.47     14.10 o
  -1   3   6      416.88      416.16     16.60 o
   0   3   6     1500.33     1513.48     32.62 o
   1   3   6       17.34       15.74      7.92 o
   2   3   6        3.64       12.55      7.18 o
   3   3   6      349.98      335.28     18.93 o
   4   3   6      497.88      488.27     26.84 o
   5   3   6      127.54      141.75     22.30 o
   6   3   6       68.03      102.73     37.44 o
   7   3   6       11.36       -2.33     20.19 o
   8   3   6        0.51       42.34     32.15 o
   9   3   6       11.48      -28.71     30.29 o
  10   3   6        0.40       21.63     36.62 o
 -11   4   6       26.15       -4.54     29.69 o
 -10   4   6        1.59       -1.58     22.60 o
  -9   4   6      268.75      290.13     84.96 o
  -8   4   6      335.31      338.77     31.00 o
  -7   4   6      207.07      192.36     17.00 o
  -6   4   6       22.84       16.84      9.77 o
  -5   4   6      159.83      171.71     13.80 o
  -4   4   6        0.23        0.80      6.90 o
  -3   4   6        7.79        8.60      6.58 o
  -2   4   6     1631.22     1626.84     34.23 o
  -1   4   6      438.45      446.08     18.29 o
   0   4   6     3334.07     3418.78     59.36 o
   1   4   6      306.53      298.35     16.75 o
   2   4   6      165.75      189.96     17.44 o
   3   4   6      340.38      353.48     27.67 o
   4   4   6      391.57      390.15     23.46 o
   5   4   6       87.85       94.83     21.64 o
   6   4   6      580.59      601.13     39.20 o
   7   4   6      161.34      171.69     43.07 o
   8   4   6       49.49       71.80     35.85 o
   9   4   6        0.94      -30.34     30.62 o
  10   4   6        9.14      -14.74     31.90 o
 -11   5   6       16.47      -19.55     19.55 o
 -10   5   6        1.27       24.26     26.17 o
  -9   5   6      293.00      323.51     44.65 o
  -8   5   6       91.62       78.05     23.66 o
  -7   5   6      302.09      275.51     31.90 o
  -6   5   6        0.58       -3.67      9.22 o
  -5   5   6        1.61       -4.81      7.40 o
  -4   5   6      996.72     1007.72     27.79 o
  -3   5   6      199.68      187.79     19.42 o
  -2   5   6      178.33      172.74     13.84 o
  -1   5   6      279.55      309.51     17.05 o
   0   5   6       57.70       86.80     11.82 o
   1   5   6      326.68      384.43     23.64 o
   2   5   6      346.11      365.25     21.39 o
   3   5   6      276.00      281.90     21.71 o
   4   5   6        3.44       -7.25     12.36 o
   5   5   6       82.24       98.65     23.56 o
   6   5   6      390.98      391.48     36.73 o
   7   5   6      202.93      164.25     42.29 o
   8   5   6       48.07       76.69     37.19 o
   9   5   6       10.50       41.82     63.19 o
  10   5   6       63.37      114.64     68.63 o
 -11   6   6        8.30        0.50     22.86 o
 -10   6   6        0.05      -16.12     34.54 o
  -9   6   6        0.65      -23.30     23.30 o
  -8   6   6      101.34       81.13     23.16 o
  -7   6   6       13.18        4.30     13.28 o
  -6   6   6      156.92      168.65     20.40 o
  -5   6   6       20.30       33.03     13.32 o
  -4   6   6       12.90       15.29      8.89 o
  -3   6   6      759.46      754.53     24.83 o
  -2   6   6      193.46      194.02     15.65 o
  -1   6   6     1183.17     1265.62     38.81 o
   0   6   6       34.09       41.22     12.66 o
   1   6   6      625.80      673.09     46.92 o
   2   6   6      913.69      904.59     41.16 o
   3   6   6      149.23      137.21     18.19 o
   4   6   6       19.33        4.47     21.49 o
   5   6   6      113.51      133.22     25.82 o
   6   6   6       50.95       69.71     35.55 o
   7   6   6        1.38      -13.30     52.11 o
   8   6   6       10.01       20.29     30.25 o
   9   6   6        6.64       -8.86     50.33 o
 -10   7   6        5.91       43.95     28.01 o
  -9   7   6       55.12       72.16     29.34 o
  -8   7   6        5.03       19.44     15.92 o
  -7   7   6       88.05       67.25     16.28 o
  -6   7   6       12.01       -1.22     12.83 o
  -5   7   6       15.68       22.28     13.53 o
  -4   7   6      144.07      153.50     19.72 o
  -3   7   6       70.14       66.57     14.91 o
  -2   7   6      308.24      261.94     22.00 o
  -1   7   6      504.53      481.18     27.34 o
   0   7   6      500.28      487.14     26.96 o
   1   7   6        2.91        3.78     13.10 o
   2   7   6      112.09      116.20     28.45 o
   3   7   6      405.19      418.21     26.56 o
   4   7   6       65.70       75.11     22.11 o
   5   7   6       60.37       61.00     22.42 o
   6   7   6       18.25       43.21     32.83 o
   7   7   6       65.95       51.33     40.13 o
   8   7   6       10.86       -3.76     23.52 o
   9   7   6        0.22        0.34     28.42 o
 -10   8   6        0.00       22.71     29.11 o
  -9   8   6        0.08       19.02     26.68 o
  -8   8   6        3.01       26.10     18.27 o
  -7   8   6       75.95       67.00     19.49 o
  -6   8   6       27.68       33.54     15.08 o
  -5   8   6        5.03       13.04     12.10 o
  -4   8   6       13.54       39.63     14.20 o
  -3   8   6      205.17      237.83     23.44 o
  -2   8   6       17.25        9.17     12.85 o
  -1   8   6       42.76       39.52     14.70 o
   0   8   6       48.26       64.74     15.74 o
   1   8   6      132.98      155.02     34.79 o
   2   8   6       26.56       44.59     29.98 o
   3   8   6      424.42      523.81     51.31 o
   4   8   6       84.24       69.50     36.55 o
   5   8   6       99.98       64.35     25.35 o
   6   8   6      218.85      215.05     50.50 o
   7   8   6       10.31       20.35     26.73 o
   8   8   6       13.59       29.55     29.10 o
  -9   9   6       10.02       15.57     28.14 o
  -8   9   6        3.17       35.84     19.70 o
  -7   9   6       25.89       31.85     15.64 o
  -6   9   6        7.00       14.47     13.74 o
  -5   9   6       61.01       43.47     16.46 o
  -4   9   6       15.88        9.73     12.34 o
  -3   9   6       34.97       42.31     15.16 o
  -2   9   6        8.28        6.80     13.40 o
  -1   9   6      189.56      188.00     29.51 o
   0   9   6       14.87       22.12     14.59 o
   1   9   6        4.14       -0.35     20.85 o
   2   9   6       10.66      -29.15     29.15 o
   3   9   6     1184.64     1105.06     79.59 o
   4   9   6      322.95      354.87     36.68 o
   5   9   6       40.82       78.18     33.88 o
   6   9   6       57.00       62.03     37.52 o
   7   9   6        1.90       -7.18     27.92 o
   8   9   6       13.53       41.05     51.93 o
  -8  10   6        0.73        4.87     23.96 o
  -7  10   6       27.77       20.95     16.59 o
  -6  10   6        5.20        1.78     12.88 o
  -5  10   6      162.75      165.12     23.62 o
  -4  10   6        2.15       -6.51     12.52 o
  -3  10   6       44.73       39.91     16.30 o
  -2  10   6       56.00       35.50     15.59 o
  -1  10   6        6.03       -2.02     15.14 o
   0  10   6        8.65       25.46     21.57 o
   1  10   6      219.65      195.26     55.50 o
   2  10   6      271.72      285.65     49.47 o
   3  10   6      109.72      133.71     38.54 o
   4  10   6       41.37       82.81     34.54 o
   5  10   6       28.30       84.37     32.84 o
   6  10   6        2.71       24.30     29.75 o
   7  10   6        3.61      -14.77     31.63 o
  -7  11   6       10.70      -12.70     12.70 o
  -6  11   6       23.19       14.66     16.23 o
  -5  11   6       49.67       35.07     17.41 o
  -4  11   6        0.83       -2.49     14.23 o
  -3  11   6       22.78        6.93     15.21 o
  -2  11   6        4.57        9.77     16.88 o
  -1  11   6        6.85       -3.71     15.65 o
   0  11   6       12.51        4.61     21.59 o
   1  11   6       28.45       44.58     25.13 o
   2  11   6       77.19      101.13     67.21 o
   3  11   6      261.85      304.81     84.19 o
   4  11   6        3.13       30.62     37.66 o
   5  11   6       34.17       64.57     36.65 o
   6  11   6       10.51       -3.11     26.95 o
  -5  12   6        4.45       -3.35     18.73 o
  -4  12   6        1.74        9.38     17.67 o
  -3  12   6       23.64       19.88     19.74 o
  -2  12   6        0.33      -10.02     15.79 o
  -1  12   6      115.86       89.04     30.38 o
   0  12   6       49.64       62.70     27.23 o
   1  12   6        0.51        3.89     22.78 o
   2  12   6      210.99      244.42     47.56 o
   3  12   6      155.95      131.07     44.11 o
   4  12   6       65.25       54.54     34.90 o
  -2  13   6        4.53       -5.84     18.97 o
  -1  13   6        1.63       17.21     24.96 o
   0  13   6        6.51        1.55     23.19 o
   1  13   6        0.72       10.90     23.50 o
 -11   0   7      100.83       97.82     42.18 o
  -9   0   7      102.93      186.31     45.02 o
  -7   0   7       31.16       80.53     34.22 o
  -5   0   7      364.96      328.97     43.37 o
  -3   0   7      137.39      152.36     25.71 o
  -1   0   7       62.32       60.22     15.32 o
   1   0   7      929.93      906.14     42.75 o
   3   0   7      345.79      339.41     33.03 o
   5   0   7     1704.01     1638.81    117.13 o
   7   0   7       70.59       46.33     58.37 o
   9   0   7        0.20      -19.37     53.15 o
  11   0   7        2.93       42.75     62.08 o
 -12   1   7       18.47       35.51     25.52 o
 -11   1   7       11.48       19.82     23.69 o
 -10   1   7       34.54       59.70     25.14 o
  -9   1   7        4.06        2.91     20.68 o
  -8   1   7      139.69      126.76     27.58 o
  -7   1   7      317.94      377.96     60.94 o
  -6   1   7        2.30       -6.32      9.56 o
  -5   1   7      386.10      375.40     19.72 o
  -4   1   7      216.74      241.65     23.11 o
  -3   1   7      121.41      126.45     10.01 o
  -2   1   7      769.45      777.71     20.90 o
  -1   1   7       38.91       44.46      8.78 o
   0   1   7      141.97      137.54     17.19 o
   1   1   7     1875.42     1927.56     36.83 o
   2   1   7      571.92      596.09     26.23 o
   3   1   7      105.34      105.60     16.07 o
   4   1   7     1661.07     1757.34     61.32 o
   5   1   7       44.82       56.00     29.93 o
   6   1   7      131.95      119.95     68.35 o
   7   1   7      253.77      223.01     79.83 o
   8   1   7       97.98       88.69     40.28 o
   9   1   7       10.56      -48.89     49.72 o
  10   1   7        1.25      -35.43     35.43 o
 -12   2   7        9.82       19.69     24.56 o
 -11   2   7        6.24      -12.51     21.00 o
 -10   2   7      459.76      490.32     42.60 o
  -9   2   7        0.41       22.65     24.20 o
  -8   2   7      498.35      501.30     41.65 o
  -7   2   7       18.44        7.09     13.43 o
  -6   2   7       55.87       57.72     10.87 o
  -5   2   7      164.13      154.25     11.40 o
  -4   2   7      314.21      335.09     13.11 o
  -3   2   7     1490.95     1432.84     32.29 o
  -2   2   7     1745.77     1780.70     34.97 o
  -1   2   7      144.13      133.97     11.29 o
   0   2   7       97.08      107.43     10.71 o
   1   2   7       57.74       48.84      8.85 o
   2   2   7      453.57      456.51     29.40 o
   3   2   7      587.54      633.21     28.23 o
   4   2   7        4.91       -2.69     10.81 o
   5   2   7        0.47      -10.86     15.25 o
   6   2   7       55.66       68.37     21.36 o
   7   2   7        0.13      -17.43     28.85 o
   8   2   7        8.73       53.96     37.52 o
   9   2   7        3.37       39.94     46.12 o
  10   2   7       55.94        0.48     57.88 o
 -12   3   7        1.53       29.66     26.70 o
 -11   3   7        3.85       10.10     24.58 o
 -10   3   7        7.58       16.13     17.97 o
  -9   3   7       22.49       -6.72     15.80 o
  -8   3   7      401.94      409.91     32.94 o
  -7   3   7      423.94      386.19     23.65 o
  -6   3   7       29.61       39.98     10.21 o
  -5   3   7      943.44      958.75     25.79 o
  -4   3   7      797.70      858.47     23.21 o
  -3   3   7     1759.49     1874.73     38.56 o
  -2   3   7     1939.43     1984.71     38.61 o
  -1   3   7      242.75      262.59     14.33 o
   0   3   7      522.37      532.54     22.01 o
   1   3   7        0.42       -7.01      7.01 o
   2   3   7       58.59       74.00     13.83 o
   3   3   7      167.96      168.34     15.70 o
   4   3   7       62.66       63.43     13.42 o
   5   3   7      443.12      455.29     32.29 o
   6   3   7        0.63      -21.37     26.74 o
   7   3   7        5.16       22.83     32.04 o
   8   3   7        0.32       -9.10     30.91 o
   9   3   7        0.43       26.50     34.71 o
  10   3   7       20.16       48.07     41.40 o
 -11   4   7        6.15       35.33     25.79 o
 -10   4   7       19.09       -8.36     23.47 o
  -9   4   7      192.49      264.77     48.09 o
  -8   4   7      630.13      628.87     37.24 o
  -7   4   7      998.61      999.24     35.64 o
  -6   4   7      117.19      120.85     13.62 o
  -5   4   7      101.99      118.29     12.15 o
  -4   4   7      101.67      100.12     10.81 o
  -3   4   7     2026.25     2089.02     41.36 o
  -2   4   7      407.24      408.54     17.82 o
  -1   4   7     1799.87     1814.95     38.93 o
   0   4   7     2230.34     2303.18     45.99 o
   1   4   7       69.05       80.95     11.87 o
   2   4   7       47.96       59.46     15.51 o
   3   4   7       13.77       11.52     11.19 o
   4   4   7      120.17      116.03     17.00 o
   5   4   7       54.37       49.76     19.72 o
   6   4   7        2.52      -38.58     44.84 o
   7   4   7       37.59       62.27     34.84 o
   8   4   7        0.54       42.99     33.77 o
   9   4   7        2.64      -23.00     27.48 o
  10   4   7        0.88      -26.07     33.33 o
 -11   5   7       27.97       38.95     25.44 o
 -10   5   7       44.02       11.91     25.49 o
  -9   5   7        7.66      -11.10     21.32 o
  -8   5   7       30.68       15.44     15.28 o
  -7   5   7       11.22       23.46     13.05 o
  -6   5   7       16.27       19.70      9.58 o
  -5   5   7       38.35       25.93      9.69 o
  -4   5   7      165.94      187.17     14.38 o
  -3   5   7     1963.44     1972.37     41.69 o
  -2   5   7        5.14        5.97      8.00 o
  -1   5   7      306.28      364.12     18.93 o
   0   5   7      313.96      315.48     18.35 o
   1   5   7        2.64       10.17     10.28 o
   2   5   7      338.14      347.05     28.90 o
   3   5   7        0.07        2.93     13.82 o
   4   5   7      395.08      405.47     40.40 o
   5   5   7        0.53      -15.60     15.60 o
   6   5   7      253.89      231.11     48.22 o
   7   5   7      186.34      180.01     46.47 o
   8   5   7       25.51        3.01     28.42 o
   9   5   7        0.23        8.38     30.24 o
  10   5   7        0.02        2.90     34.04 o
 -11   6   7       23.79       35.44     25.64 o
 -10   6   7       15.65       31.78     28.97 o
  -9   6   7       77.36       81.35     32.10 o
  -8   6   7       78.21       83.59     21.90 o
  -7   6   7      306.21      291.19     23.41 o
  -6   6   7       79.59       70.43     15.09 o
  -5   6   7      150.72      167.35     18.85 o
  -4   6   7      161.22      173.51     14.51 o
  -3   6   7      148.93      151.44     14.21 o
  -2   6   7        0.05       -8.42      8.42 o
  -1   6   7        0.15       -6.00      9.03 o
   0   6   7        0.21       -9.87      9.87 o
   1   6   7       71.95       89.87     16.16 o
   2   6   7      195.94      202.00     23.89 o
   3   6   7        7.76        5.04     15.01 o
   4   6   7       37.91       52.38     16.51 o
   5   6   7      114.59      103.47     33.69 o
   6   6   7       36.96       47.83     28.85 o
   7   6   7      131.12       94.74     39.82 o
   8   6   7       45.54       26.95     33.33 o
   9   6   7        0.03       -6.97     27.10 o
 -10   7   7       10.41       16.32     28.75 o
  -9   7   7       21.32       97.71     33.54 o
  -8   7   7        6.90       30.94     17.46 o
  -7   7   7       39.80       45.85     18.15 o
  -6   7   7      149.69      158.41     20.65 o
  -5   7   7       93.84       77.99     16.06 o
  -4   7   7      112.39      112.05     17.59 o
  -3   7   7      119.48      136.32     18.82 o
  -2   7   7      479.98      472.62     27.41 o
  -1   7   7      117.31      148.47     19.26 o
   0   7   7      123.54      131.11     18.77 o
   1   7   7        0.32        3.60     14.16 o
   2   7   7        0.24      -13.13     14.40 o
   3   7   7      464.88      441.75     28.26 o
   4   7   7       21.41       38.53     20.92 o
   5   7   7       76.35       58.63     62.18 o
   6   7   7        0.26       -1.43     45.57 o
   7   7   7        0.01      -19.59     75.95 o
   8   7   7       80.79       86.68     42.95 o
   9   7   7        4.95       -2.57     31.80 o
 -10   8   7        5.98       40.26     33.67 o
  -9   8   7        7.76       35.47     29.42 o
  -8   8   7       62.68       81.75     22.55 o
  -7   8   7       35.75       30.33     14.27 o
  -6   8   7       82.92       53.85     15.96 o
  -5   8   7      197.31      242.74     23.77 o
  -4   8   7       22.53       48.94     14.69 o
  -3   8   7       39.24       51.34     15.48 o
  -2   8   7       10.38        5.45     15.33 o
  -1   8   7       81.30       61.33     16.21 o
   0   8   7      169.38      193.49     21.58 o
   1   8   7       59.82       61.58     24.29 o
   2   8   7        7.94       -8.44     23.16 o
   3   8   7      386.49      411.78     54.95 o
   4   8   7     1483.85     1493.15     98.08 o
   5   8   7        0.04      -10.49     56.28 o
   6   8   7       15.29        5.19     25.42 o
   7   8   7       34.74       50.36     33.88 o
   8   8   7       17.04       19.04     30.85 o
  -9   9   7        2.55      -15.80     29.37 o
  -8   9   7        0.01        9.73     16.25 o
  -7   9   7        0.32      -10.96     13.06 o
  -6   9   7        0.06       -6.11     11.87 o
  -5   9   7       43.90       51.80     16.48 o
  -4   9   7        0.27      -11.44     11.44 o
  -3   9   7       31.81       22.67     14.91 o
  -2   9   7      154.72      168.87     21.87 o
  -1   9   7        0.19       -8.10     12.47 o
   0   9   7        2.49       17.50     15.31 o
   1   9   7        6.39       21.46     23.30 o
   2   9   7      153.49      182.48     73.94 o
   3   9   7     1370.49     1224.28    107.25 o
   4   9   7       22.09       22.81     28.34 o
   5   9   7        2.41       -0.57     27.73 o
   6   9   7       56.71       39.84     31.33 o
   7   9   7       22.91       43.83     64.60 o
  -8  10   7       19.95       28.28     27.17 o
  -7  10   7        0.26       24.11     14.15 o
  -6  10   7        3.84       18.28     14.79 o
  -5  10   7       29.56       15.52     14.53 o
  -4  10   7       63.44       74.23     17.52 o
  -3  10   7        0.43       -5.63     12.49 o
  -2  10   7        0.09        6.16     13.49 o
  -1  10   7       48.90       68.56     21.68 o
   0  10   7       56.28       57.87     29.88 o
   1  10   7       28.79       30.46     25.59 o
   2  10   7        0.00       -1.92     22.12 o
   3  10   7        4.89      -11.21     23.39 o
   4  10   7        2.63       -7.62     26.17 o
   5  10   7        0.52       31.17     29.33 o
   6  10   7        5.21      -21.62     29.60 o
  -7  11   7        5.16       17.77     18.67 o
  -6  11   7       18.51      -13.39     14.26 o
  -5  11   7        0.61        5.05     14.04 o
  -4  11   7        2.84       16.63     14.15 o
  -3  11   7        0.10       -7.26     14.70 o
  -2  11   7      183.11      159.39     28.33 o
  -1  11   7       18.86       19.40     18.44 o
   0  11   7        6.96       -0.83     19.42 o
   1  11   7       79.44       47.55     30.45 o
   2  11   7       13.12        6.34     27.66 o
   3  11   7        0.24      -17.32     22.37 o
   4  11   7        5.23       48.93     32.56 o
   5  11   7       52.02       55.83     36.37 o
  -5  12   7        0.21        7.15     17.60 o
  -4  12   7       52.52       51.07     20.76 o
  -3  12   7        1.80       13.03     23.04 o
  -2  12   7        3.73       -7.65     19.83 o
  -1  12   7       32.84       45.87     24.68 o
   0  12   7      117.65      121.95     35.41 o
   1  12   7        2.04      -17.29     22.32 o
   2  12   7        0.02       19.43     28.35 o
   3  12   7        2.81      -22.19     22.19 o
  -2  13   7       42.65       41.47     24.89 o
  -1  13   7       17.89       21.99     24.90 o
   0  13   7      110.61       55.21     58.47 o
 -12   0   8       80.88       62.87     37.88 o
 -10   0   8      102.04       65.43     35.32 o
  -8   0   8      203.41      276.35     50.70 o
  -6   0   8       16.00       13.09     24.52 o
  -4   0   8    10688.60    11012.57    344.89 o
  -2   0   8     1089.76     1161.17     76.56 o
   0   0   8      195.80      198.66     15.23 o
   2   0   8      948.21      968.31     47.93 o
   4   0   8       77.35       78.60     26.22 o
   6   0   8       13.69       54.90     50.60 o
   8   0   8        9.77       28.42     56.23 o
  10   0   8        1.56       23.91     61.43 o
 -12   1   8       10.98       29.42     24.14 o
 -11   1   8       16.80        0.28     21.80 o
 -10   1   8       12.17       14.81     21.65 o
  -9   1   8       67.67       60.72     24.45 o
  -8   1   8      982.74     1003.19     54.81 o
  -7   1   8       73.56       75.84     23.89 o
  -6   1   8      225.13      239.79     28.40 o
  -5   1   8       54.10       42.39     16.18 o
  -4   1   8     2448.70     2464.49     75.14 o
  -3   1   8      847.63      938.21     24.21 o
  -2   1   8        0.71        3.93      7.11 o
  -1   1   8     6988.70     6918.94    101.25 o
   0   1   8      108.15      113.59     10.47 o
   1   1   8     4792.50     4893.78     76.51 o
   2   1   8        0.40        2.81     10.50 o
   3   1   8      103.41      119.92     17.57 o
   4   1   8       14.52       14.15     14.44 o
   5   1   8        2.04        4.75     26.36 o
   6   1   8      219.80      174.35     80.44 o
   7   1   8      170.98      153.87     47.56 o
   8   1   8        0.56       19.81     33.33 o
   9   1   8        6.17       33.51     38.57 o
  10   1   8        0.28      -10.07     39.49 o
 -12   2   8       26.05       93.71     30.61 o
 -11   2   8        1.43      -22.42     22.42 o
 -10   2   8        0.55       -8.94     30.79 o
  -9   2   8      153.82      150.42     29.59 o
  -8   2   8       63.04       77.62     31.71 o
  -7   2   8       40.95       39.83     20.32 o
  -6   2   8       13.52        7.78      8.94 o
  -5   2   8      101.69       87.23     10.59 o
  -4   2   8      563.47      556.70     16.74 o
  -3   2   8     4107.25     4333.34     68.02 o
  -2   2   8     1159.48     1124.82     32.50 o
  -1   2   8      255.33      248.04     14.97 o
   1   2   8      102.65       94.85     11.10 o
   2   2   8      164.91      160.70     23.71 o
   3   2   8      223.26      234.18     21.28 o
   4   2   8       12.29        4.03     10.43 o
   5   2   8        7.56        5.83     18.30 o
   6   2   8      111.50       79.90     35.77 o
   7   2   8      112.46      107.35     36.91 o
   8   2   8        4.41       34.92     43.05 o
   9   2   8        1.49       14.26     37.12 o
  10   2   8        4.52      -36.66     36.66 o
 -12   3   8       28.97       32.85     26.43 o
 -11   3   8       29.99       50.20     32.07 o
 -10   3   8       99.30      137.44     25.28 o
  -9   3   8       10.53       32.10     23.55 o
  -8   3   8      373.16      381.19     32.14 o
  -7   3   8      672.75      606.01     35.44 o
  -6   3   8       12.53        6.82      7.10 o
  -5   3   8       80.12       94.26     11.62 o
  -4   3   8        9.05        6.49      5.89 o
  -3   3   8     2198.05     2186.46     42.39 o
  -2   3   8     3865.87     4014.10     66.30 o
  -1   3   8     2784.86     2843.26     52.34 o
   0   3   8      410.80      438.11     19.40 o
   1   3   8      202.17      202.25     14.92 o
   2   3   8       15.11       29.89     12.18 o
   3   3   8      119.13      140.73     12.09 o
   4   3   8        2.77       -0.74     11.32 o
   5   3   8       20.53       20.93     18.69 o
   6   3   8      211.78      230.42     48.38 o
   7   3   8      394.31      424.02     78.97 o
   8   3   8       29.61       42.75     36.40 o
   9   3   8       22.90       20.24     36.48 o
  10   3   8       22.90       22.93     37.09 o
 -11   4   8       14.36      -18.60     31.43 o
 -10   4   8       44.46       19.51     25.27 o
  -9   4   8        1.30       55.20     26.45 o
  -8   4   8      310.54      285.38     28.79 o
  -7   4   8      524.49      512.15     51.25 o
  -6   4   8       32.13       35.89      9.60 o
  -5   4   8      138.52      153.87     12.85 o
  -4   4   8       21.50       21.47      8.18 o
  -3   4   8     2024.82     2042.46     42.06 o
  -2   4   8     2772.64     2846.71     52.75 o
  -1   4   8      510.79      550.58     21.62 o
   0   4   8      213.86      227.46     16.10 o
   1   4   8     2906.28     2989.96     57.61 o
   2   4   8      693.68      669.74     31.36 o
   3   4   8       14.63       15.70     15.93 o
   4   4   8      315.34      325.62     24.84 o
   5   4   8      386.84      442.46     37.17 o
   6   4   8       72.56       18.54     31.26 o
   7   4   8       18.23       44.79     42.83 o
   8   4   8        3.20       16.66     31.22 o
   9   4   8       45.19       38.96     38.13 o
  10   4   8        1.18      -10.91     35.85 o
 -11   5   8       14.97        5.44     25.82 o
 -10   5   8        6.07      -19.14     77.23 o
  -9   5   8       48.79       55.78     28.95 o
  -8   5   8      106.44      110.02     31.47 o
  -7   5   8       33.90       25.80     14.10 o
  -6   5   8      148.47      166.19     15.02 o
  -5   5   8        5.73       -0.27      7.96 o
  -4   5   8      164.66      154.17     14.12 o
  -3   5   8       58.57       71.48     11.26 o
  -2   5   8      796.40      821.02     26.96 o
  -1   5   8      348.70      370.78     20.15 o
   0   5   8      109.11      108.49     14.23 o
   1   5   8      116.15      120.32     15.03 o
   2   5   8      270.88      297.00     35.42 o
   3   5   8      316.91      335.40     31.03 o
   4   5   8       61.04       81.50     18.55 o
   5   5   8     1337.30     1392.20     61.97 o
   6   5   8       63.61       71.48     31.51 o
   7   5   8       30.07       -7.94     23.87 o
   8   5   8       40.13       46.26     35.74 o
   9   5   8        4.82       -1.99     35.83 o
 -11   6   8        0.03       -6.34     20.91 o
 -10   6   8       20.43      -23.28     23.28 o
  -9   6   8       24.77       39.07     29.37 o
  -8   6   8        0.31       29.26     24.83 o
  -7   6   8      364.78      367.74     30.06 o
  -6   6   8       68.38       80.27     15.25 o
  -5   6   8       96.56       85.12     15.86 o
  -4   6   8       52.46       62.48     11.89 o
  -3   6   8      177.27      185.94     16.04 o
  -2   6   8        8.51        8.75     10.13 o
  -1   6   8      114.15      117.89     15.22 o
   0   6   8      332.06      351.42     21.74 o
   1   6   8       66.96       59.67     15.96 o
   2   6   8        9.90        3.79     15.82 o
   3   6   8      254.61      243.64     28.34 o
   4   6   8      105.50      104.83     24.18 o
   5   6   8      330.67      292.76     33.87 o
   6   6   8      194.40      167.61     46.45 o
   7   6   8      156.77      112.82     47.49 o
   8   6   8        0.00        5.58     32.36 o
   9   6   8        2.40       11.59     41.04 o
 -10   7   8        5.02       33.10     54.63 o
  -9   7   8        5.44       22.87     26.35 o
  -8   7   8      129.81      155.63     34.61 o
  -7   7   8      170.95      200.90     34.73 o
  -6   7   8      101.32       97.11     17.17 o
  -5   7   8       24.98       24.32     11.97 o
  -4   7   8      135.37      139.16     18.52 o
  -3   7   8        0.96        0.66     17.04 o
  -2   7   8        8.90       24.73     11.62 o
  -1   7   8       43.74       47.02     15.66 o
   0   7   8      294.40      251.17     23.61 o
   1   7   8       73.32       56.18     18.54 o
   2   7   8      441.58      388.98     32.57 o
   3   7   8        0.18       -7.09     19.08 o
   4   7   8      177.90      206.43     43.87 o
   5   7   8       26.70       29.81     35.96 o
   6   7   8        3.59      -19.54     19.54 o
   7   7   8       57.65       55.71     32.70 o
   8   7   8       22.73       61.42     41.75 o
  -9   8   8        1.52      -15.51     40.13 o
  -8   8   8        9.42       19.36     28.34 o
  -7   8   8      171.70      175.06     27.39 o
  -6   8   8      234.79      222.53     23.68 o
  -5   8   8        0.00       -5.98     10.89 o
  -4   8   8       18.96        8.67     13.31 o
  -3   8   8       67.34       78.98     17.45 o
  -2   8   8       30.39       37.98     15.26 o
  -1   8   8        3.22        3.66     13.82 o
   0   8   8       47.70       40.64     23.76 o
   1   8   8       16.84       21.33     17.06 o
   2   8   8       26.90       49.40     23.10 o
   3   8   8      341.57      347.41     50.66 o
   4   8   8        4.70      -11.32     33.81 o
   5   8   8        0.20       32.36     30.97 o
   6   8   8       15.35        4.83     26.21 o
   7   8   8        0.22        8.69     30.38 o
   8   8   8        0.70       -2.89     32.68 o
  -9   9   8       15.07       -2.82     30.88 o
  -8   9   8       17.69        0.61    106.70 o
  -7   9   8       41.03       22.76     18.74 o
  -6   9   8       12.13       21.41     14.06 o
  -5   9   8       32.89       18.93     13.91 o
  -4   9   8       53.53       61.92     16.47 o
  -3   9   8       31.89       24.51     14.13 o
  -2   9   8       24.45        7.87     17.13 o
  -1   9   8       83.43       85.76     18.81 o
   0   9   8      327.05      392.08     29.87 o
   1   9   8      103.81      132.40     57.70 o
   2   9   8      125.34      115.80     38.54 o
   3   9   8       18.17      -11.41     23.02 o
   4   9   8      180.55      173.48     47.82 o
   5   9   8        0.33       -3.63     47.13 o
   6   9   8       29.22       84.57     36.99 o
   7   9   8       10.06        5.97     33.29 o
  -8  10   8        1.35        3.51     29.15 o
  -7  10   8       19.60       14.58     17.24 o
  -6  10   8       37.17       52.22     16.85 o
  -5  10   8        8.93        9.82     13.72 o
  -4  10   8        5.49      -12.99     12.99 o
  -3  10   8       61.51       56.85     17.27 o
  -2  10   8       77.66       55.17     18.33 o
  -1  10   8       43.82       28.49     18.32 o
   0  10   8       28.06       29.06     26.03 o
   1  10   8      243.09      283.10     50.97 o
   2  10   8       10.13       15.00     29.39 o
   3  10   8        9.42       -5.11     27.91 o
   4  10   8        0.15       12.72     28.92 o
   5  10   8        7.53       14.40     40.08 o
   6  10   8       41.20       14.30     30.06 o
  -6  11   8        9.51       -9.37     14.55 o
  -5  11   8       14.27       15.77     19.42 o
  -4  11   8        4.65       25.32     16.68 o
  -3  11   8        6.35       23.53     18.00 o
  -2  11   8       27.06       32.23     18.21 o
  -1  11   8      161.20      169.70     29.74 o
   0  11   8       79.02       86.23     32.50 o
   1  11   8       38.21       17.39     28.64 o
   2  11   8       21.96       82.08     46.71 o
   3  11   8        7.00      -10.34     26.69 o
   4  11   8        9.79        2.25     26.13 o
   5  11   8      139.95       28.76     42.73 o
  -5  12   8       26.86        8.58     17.00 o
  -4  12   8        4.95       -3.35     16.39 o
  -3  12   8       53.28       74.36     23.62 o
  -2  12   8       54.39       52.51     20.77 o
  -1  12   8       20.45       33.79     23.87 o
   0  12   8       20.49       38.68     26.84 o
   1  12   8        0.08       -2.77     23.65 o
   2  12   8      116.91      103.85     37.79 o
   3  12   8        0.00       -6.29     26.67 o
 -11   0   9      105.28      120.88     43.56 o
  -9   0   9       98.19      136.16     42.46 o
  -7   0   9       61.93       34.13     28.82 o
  -5   0   9      196.98      214.22     37.43 o
  -3   0   9      162.55      174.23     21.06 o
  -1   0   9     6146.56     6602.17    141.11 o
   1   0   9     1571.15     1675.48     39.86 o
   3   0   9       11.18       15.35     19.84 o
   5   0   9      338.72      360.91     72.75 o
   7   0   9      206.33       77.96     92.19 o
   9   0   9        0.25      -11.16     56.80 o
 -12   1   9       30.04       66.39     28.47 o
 -11   1   9        7.71       25.56     23.58 o
 -10   1   9        6.80        7.31     20.65 o
  -9   1   9      840.76      728.24     51.04 o
  -8   1   9      384.15      389.33     38.04 o
  -7   1   9      533.70      601.59     44.35 o
  -6   1   9       69.12       68.21     41.13 o
  -5   1   9       40.04       32.83     16.81 o
  -4   1   9        0.13        0.75     12.72 o
  -3   1   9      490.49      574.21     21.38 o
  -2   1   9      670.25      652.93     21.83 o
  -1   1   9       52.99       63.30     10.32 o
   0   1   9     2139.68     2218.55     62.78 o
   1   1   9     1854.72     1924.63     47.48 o
   2   1   9      532.29      574.68     77.19 o
   3   1   9       37.76       34.41     15.06 o
   4   1   9        9.37        0.83      9.65 o
   5   1   9      294.72      277.39     55.54 o
   6   1   9       29.37        6.49     35.64 o
   7   1   9        3.21        8.06     35.06 o
   8   1   9        1.23       58.55     39.24 o
   9   1   9       15.54        4.61     37.26 o
  10   1   9        0.56       -4.13     39.53 o
 -12   2   9        1.19      -12.19     23.48 o
 -11   2   9       24.99       48.36     24.91 o
 -10   2   9       43.13       23.62     22.22 o
  -9   2   9        0.80       25.77     26.31 o
  -8   2   9       48.89       64.02     24.31 o
  -7   2   9        1.41       10.09     29.47 o
  -6   2   9      131.58      129.96     14.36 o
  -5   2   9      297.50      258.26     16.05 o
  -4   2   9      162.97      165.50     10.46 o
  -3   2   9     1677.64     1633.60     34.16 o
  -2   2   9     1050.94     1052.80     27.95 o
  -1   2   9       55.30       68.05     10.89 o
   0   2   9     1122.55     1233.13     35.52 o
   1   2   9        3.74       -7.21      8.39 o
   2   2   9      307.52      331.00     23.91 o
   3   2   9       35.10       32.70     14.96 o
   4   2   9       49.77       74.24     23.08 o
   5   2   9      498.60      519.61     75.44 o
   6   2   9      121.52       94.76     38.44 o
   7   2   9       36.49       56.12     66.68 o
   8   2   9      239.25      239.67     58.02 o
   9   2   9       87.78       92.64     60.12 o
  10   2   9       13.92       27.91     81.53 o
 -11   3   9       54.78       94.01     33.17 o
 -10   3   9        0.66       17.53     17.97 o
  -9   3   9       28.53        8.33     16.78 o
  -8   3   9        4.96        2.96     18.52 o
  -7   3   9      248.50      270.94     27.76 o
  -6   3   9        1.89      -12.02     17.11 o
  -5   3   9      253.74      254.84     14.01 o
  -4   3   9       14.64       23.32      7.12 o
  -3   3   9     1547.20     1577.90     35.06 o
  -2   3   9      737.18      746.52     23.98 o
  -1   3   9      685.64      729.11     25.14 o
   0   3   9     1234.61     1239.41     32.35 o
   1   3   9      456.63      504.16     21.92 o
   2   3   9       55.24       41.76     14.40 o
   3   3   9        7.22       17.44     14.28 o
   4   3   9        0.07       11.54     18.67 o
   5   3   9      139.78      137.51     36.58 o
   6   3   9      366.63      340.21     51.19 o
   7   3   9       13.45       34.86     73.53 o
   8   3   9       66.34       94.28     47.54 o
   9   3   9        1.58      -33.51     33.51 o
  10   3   9        8.22      -45.58     49.09 o
 -11   4   9        1.22       34.73     29.33 o
 -10   4   9        4.43       38.53     27.31 o
  -9   4   9        0.18       12.09     48.87 o
  -8   4   9        1.86        8.65     22.38 o
  -7   4   9      332.38      331.23     30.04 o
  -6   4   9       40.01       55.22     10.58 o
  -5   4   9        7.91       -3.24      6.94 o
  -4   4   9        1.00       -0.34      7.04 o
  -3   4   9      237.79      229.48     15.20 o
  -2   4   9      170.96      175.54     14.46 o
  -1   4   9     2062.00     2005.59     43.80 o
   0   4   9     1991.73     2058.16     45.96 o
   1   4   9      795.16      810.62     28.29 o
   2   4   9       12.89      -14.64     17.98 o
   3   4   9       89.35      107.56     22.52 o
   4   4   9      551.03      496.71     38.39 o
   5   4   9        2.17       12.89     43.25 o
   6   4   9       13.05        8.92     30.36 o
   7   4   9       20.35       12.95     30.23 o
   8   4   9       14.70       26.37     42.55 o
   9   4   9        5.40       13.06     36.16 o
 -11   5   9        9.95       27.26     27.59 o
 -10   5   9        0.60      -31.66     31.66 o
  -9   5   9      157.94      137.84     33.37 o
  -8   5   9       15.67       15.68     25.77 o
  -7   5   9        3.47       32.35     25.85 o
  -6   5   9       50.25       35.15     10.68 o
  -5   5   9        3.59       14.11      9.08 o
  -4   5   9      507.81      493.66     21.51 o
  -3   5   9       33.42       19.23      9.40 o
  -2   5   9     1440.52     1507.94     38.76 o
  -1   5   9       59.77       66.84     12.80 o
   0   5   9       46.94       59.74     13.19 o
   1   5   9      106.08      122.23     15.76 o
   2   5   9        2.37       36.88     29.05 o
   3   5   9       49.65       30.45     30.77 o
   4   5   9      595.30      560.74     41.06 o
   5   5   9      510.85      402.23     37.46 o
   6   5   9       15.83        0.75     27.10 o
   7   5   9       93.74       55.85     35.37 o
   8   5   9        0.03      -24.40     24.40 o
   9   5   9        0.75        2.13     35.10 o
 -10   6   9        6.98       30.23     46.94 o
  -9   6   9      101.74      112.68     36.69 o
  -8   6   9        1.02       -4.37     22.37 o
  -7   6   9      178.28      168.10     23.86 o
  -6   6   9      490.91      421.49     35.52 o
  -5   6   9       91.54       98.68     16.08 o
  -4   6   9      106.22      107.81     13.57 o
  -3   6   9      324.97      351.79     20.44 o
  -2   6   9      774.87      779.23     28.64 o
  -1   6   9       11.98        4.51     11.54 o
   0   6   9      129.34      133.92     16.76 o
   1   6   9       43.59       48.86     14.90 o
   2   6   9       83.27       89.75     22.50 o
   3   6   9        0.38       -5.71     17.67 o
   4   6   9       75.09      106.62     23.35 o
   5   6   9      302.42      279.69     33.11 o
   6   6   9        9.33       10.06     29.25 o
   7   6   9       15.53       20.25     32.18 o
   8   6   9       24.93       10.63     32.90 o
   9   6   9        4.67       56.04     51.34 o
 -10   7   9        3.30       45.72     29.94 o
  -9   7   9       54.33      103.04     34.23 o
  -8   7   9      209.09      212.05     37.55 o
  -7   7   9      200.73      201.68     34.66 o
  -6   7   9      533.32      494.36     34.39 o
  -5   7   9      124.50      109.54     17.91 o
  -4   7   9       60.77       61.47     15.33 o
  -3   7   9        5.47       -9.18     11.89 o
  -2   7   9      201.49      184.27     18.11 o
  -1   7   9      346.78      328.24     22.75 o
   0   7   9       26.98       20.80     14.65 o
   1   7   9      135.37      140.75     24.98 o
   2   7   9       10.59       -2.76     22.13 o
   3   7   9       17.33       29.18     18.30 o
   4   7   9       29.11       -1.89     22.76 o
   5   7   9        0.29      -14.05     24.18 o
   6   7   9       80.69       86.09     37.99 o
   7   7   9       60.59       10.30     29.16 o
   8   7   9       16.62        7.28     40.58 o
  -9   8   9        1.51      -23.21     23.21 o
  -8   8   9      150.10      155.45     37.20 o
  -7   8   9        5.12       14.97     18.50 o
  -6   8   9       20.22       16.39     12.21 o
  -5   8   9        6.64       21.00     13.67 o
  -4   8   9       98.07      138.38     19.69 o
  -3   8   9        9.26        3.50     11.79 o
  -2   8   9      233.87      221.45     23.61 o
  -1   8   9        0.14       -3.44     13.41 o
   0   8   9       32.82       15.24     15.42 o
   1   8   9       28.45       14.79     20.05 o
   2   8   9      202.59      253.80     30.07 o
   3   8   9       27.48       -7.31     21.11 o
   4   8   9      120.57      177.45     43.05 o
   5   8   9       26.50       57.84     81.62 o
   6   8   9       52.02       60.69     37.00 o
   7   8   9        0.93       12.09     34.17 o
  -8   9   9        7.93        4.63     27.12 o
  -7   9   9        3.17       17.42     18.76 o
  -6   9   9      340.18      346.51     33.78 o
  -5   9   9        1.69        8.47     12.32 o
  -4   9   9       18.78       39.63     15.42 o
  -3   9   9       33.07       43.86     15.77 o
  -2   9   9      177.49      226.21     24.48 o
  -1   9   9       41.84       60.84     17.82 o
   0   9   9      357.01      381.63     30.33 o
   1   9   9      513.18      562.32     58.32 o
   2   9   9       20.18      -15.68     19.80 o
   3   9   9      205.51      252.28     92.29 o
   4   9   9       19.86       30.78     30.47 o
   5   9   9        3.89       -7.06     41.45 o
   6   9   9        3.85        1.19     57.79 o
   7   9   9        2.15        4.45     31.56 o
  -7  10   9      124.87      121.69     26.19 o
  -6  10   9        0.02       -2.05     13.91 o
  -5  10   9       11.47       28.42     15.69 o
  -4  10   9       29.00       26.92     15.06 o
  -3  10   9        3.75       -7.44     16.29 o
  -2  10   9        4.35      -12.43     12.43 o
  -1  10   9       37.56       22.07     26.16 o
   0  10   9        9.39        4.19     50.42 o
   1  10   9       85.55       54.21     29.30 o
   2  10   9       43.72       29.13     30.35 o
   3  10   9       81.51       94.61     40.09 o
   4  10   9       18.21       14.50     31.14 o
   5  10   9        3.17       53.31     34.12 o
   6  10   9       42.46       19.06     31.92 o
  -6  11   9       48.32       23.96     18.48 o
  -5  11   9       42.98       39.55     17.16 o
  -4  11   9        0.28      -13.08     18.73 o
  -3  11   9        2.11       -0.14     16.08 o
  -2  11   9        2.35        2.46     16.20 o
  -1  11   9       15.67       27.66     20.54 o
   0  11   9       43.83       30.14     26.19 o
   1  11   9       63.57       73.38     44.88 o
   2  11   9       54.46       94.88     41.73 o
   3  11   9       20.15       -9.91     25.39 o
   4  11   9        0.24      -22.05     41.41 o
  -4  12   9        1.21      -16.01     16.01 o
  -3  12   9        5.08       -4.70     16.58 o
  -2  12   9       23.24       25.34     25.10 o
  -1  12   9       48.85       63.39     29.31 o
   0  12   9       25.50       49.54     28.42 o
   1  12   9       18.60       16.10     28.86 o
   2  12   9        3.02       19.31     28.04 o
 -12   0  10        3.83       57.92     38.07 o
 -10   0  10        4.79       13.82     31.75 o
  -8   0  10       53.28       84.00     35.60 o
  -6   0  10       20.62       19.40     25.62 o
  -4   0  10      149.68      177.07     34.13 o
  -2   0  10       65.40       48.50     27.76 o
   0   0  10     3118.17     3184.45     67.74 o
   2   0  10     2271.46     2439.94     86.96 o
   4   0  10        1.19       25.85     25.51 o
   6   0  10       21.76       -0.28     56.81 o
   8   0  10      350.63      145.05    161.28 o
  10   0  10        2.20      -56.10     56.10 o
 -12   1  10        0.70       -8.83     20.86 o
 -11   1  10        0.02       -5.74     20.28 o
 -10   1  10      134.47      137.38     30.66 o
  -9   1  10        5.68       30.64     21.82 o
  -8   1  10        1.77       18.62     20.55 o
  -7   1  10      281.36      326.44     35.36 o
  -6   1  10       17.01       13.02     18.19 o
  -5   1  10      159.28      196.50     26.77 o
  -4   1  10        5.05       13.19     14.73 o
  -3   1  10       31.36       39.56      9.89 o
  -2   1  10      212.59      231.37     20.95 o
  -1   1  10     4787.67     5016.24     80.34 o
   0   1  10     1695.88     1772.37     31.58 o
   1   1  10     1898.37     2004.56     44.63 o
   2   1  10      401.85      418.69     33.56 o
   3   1  10      280.29      316.06     36.36 o
   4   1  10      145.18      144.02     23.29 o
   5   1  10      258.34      220.94     56.90 o
   6   1  10      164.58      147.09     50.13 o
   7   1  10       31.92       60.79     41.71 o
   8   1  10       15.73        7.83     60.45 o
   9   1  10        8.28       58.77     38.51 o
  10   1  10       12.26      -37.50     37.50 o
 -12   2  10        1.09        7.69     24.03 o
 -11   2  10        0.13       16.76     22.92 o
 -10   2  10        0.89      -18.02     19.26 o
  -9   2  10       21.26       53.48     23.74 o
  -8   2  10      141.60      153.49     28.95 o
  -7   2  10      608.22      573.39     44.01 o
  -6   2  10      103.25      103.94     32.90 o
  -5   2  10        0.43        3.49      5.80 o
  -4   2  10        2.18       -0.83      5.18 o
  -3   2  10       11.45       21.39      8.42 o
  -2   2  10      948.84     1063.16     29.49 o
  -1   2  10      134.55      144.91     13.76 o
   0   2  10     1005.96     1012.48     28.82 o
   1   2  10       20.69       11.51     10.10 o
   2   2  10     2113.65     2099.08     57.52 o
   3   2  10       24.69       40.86     16.03 o
   4   2  10      294.36      286.87     27.39 o
   5   2  10       50.89       58.31     23.62 o
   6   2  10      374.11      275.14    139.18 o
   7   2  10      113.82       21.45     38.16 o
   8   2  10        0.01       24.12     40.28 o
   9   2  10        2.00       14.88     42.45 o
 -11   3  10       21.04       26.83     38.25 o
 -10   3  10       64.10       44.46     21.26 o
  -9   3  10       43.36       32.25     19.61 o
  -8   3  10       36.43       25.94     17.84 o
  -7   3  10       84.13       81.15     20.55 o
  -6   3  10       73.42       84.12     19.70 o
  -5   3  10       30.44       30.23      7.79 o
  -4   3  10      355.72      368.97     17.10 o
  -3   3  10     2002.89     2091.41     43.69 o
  -2   3  10       51.10       36.61     10.39 o
  -1   3  10      591.73      585.28     23.46 o
   0   3  10        5.91        5.77     12.54 o
   1   3  10       96.46       84.83     13.12 o
   2   3  10        6.61       12.58     14.11 o
   3   3  10      220.63      223.24     24.26 o
   4   3  10       94.91       79.98     24.69 o
   5   3  10       28.65       44.64     21.24 o
   6   3  10       26.23       74.75     35.77 o
   7   3  10        0.16      -27.88     30.20 o
   8   3  10       35.44       17.60     34.77 o
   9   3  10        0.30       17.78     38.25 o
 -11   4  10       25.53       36.39     28.59 o
 -10   4  10       20.00       42.50     28.26 o
  -9   4  10       32.45       23.96     25.48 o
  -8   4  10       94.58      103.64     22.15 o
  -7   4  10      393.21      377.49     31.96 o
  -6   4  10       62.70       54.60     13.03 o
  -5   4  10       51.90       58.74     10.31 o
  -4   4  10        1.97       -7.44      7.44 o
  -3   4  10       26.40       21.50     10.05 o
  -2   4  10      240.52      247.11     17.25 o
  -1   4  10       63.15       53.47     11.81 o
   0   4  10       10.84        8.44     10.46 o
   1   4  10        0.01       -0.09     10.65 o
   2   4  10       60.09       77.82     18.06 o
   3   4  10      110.05      119.44     20.79 o
   4   4  10        0.46        4.73     18.70 o
   5   4  10      135.97      119.77     26.86 o
   6   4  10       16.95       18.22     44.75 o
   7   4  10      119.02      133.12     46.35 o
   8   4  10       14.14       50.00     39.13 o
   9   4  10       14.75       16.10     40.84 o
 -11   5  10        4.10       19.91     25.84 o
 -10   5  10       52.53       56.55     29.39 o
  -9   5  10       31.52       10.42     23.93 o
  -8   5  10        1.77        7.34     25.01 o
  -7   5  10      551.83      596.56     59.16 o
  -6   5  10       85.00      113.18     16.14 o
  -5   5  10       33.18       56.80     11.35 o
  -4   5  10      112.27      124.97     13.83 o
  -3   5  10        3.58       -3.72      8.93 o
  -2   5  10      736.66      719.05     27.41 o
  -1   5  10       12.68       23.30     11.81 o
   0   5  10        9.53       20.84     12.22 o
   1   5  10        1.21       15.25     12.28 o
   2   5  10        7.49       -1.27     14.06 o
   3   5  10       28.19       41.44     20.17 o
   4   5  10      733.47      697.66     45.15 o
   5   5  10      165.16      149.79     27.02 o
   6   5  10        3.43       -9.31     40.08 o
   7   5  10       13.63      -14.13     29.48 o
   8   5  10        0.05        7.17     41.32 o
   9   5  10        3.78        0.55     39.11 o
 -10   6  10       18.44       68.73     30.83 o
  -9   6  10       38.07       86.54     47.26 o
  -8   6  10       37.08       41.46     27.52 o
  -7   6  10       52.38       39.00     58.02 o
  -6   6  10      350.93      330.34     28.02 o
  -5   6  10      104.33      126.07     17.84 o
  -4   6  10       10.38        9.11      9.94 o
  -3   6  10      142.67      153.87     16.42 o
  -2   6  10      266.49      262.05     19.61 o
  -1   6  10        1.22       20.06     12.21 o
   0   6  10      162.58      165.59     18.54 o
   1   6  10      327.41      350.44     24.14 o
   2   6  10      123.65      112.64     25.74 o
   3   6  10        2.97      -17.66     17.66 o
   4   6  10      230.06      190.96     29.31 o
   5   6  10      213.28      211.92     31.66 o
   6   6  10       32.00       39.54     35.37 o
   7   6  10       62.16       74.04     40.78 o
   8   6  10       19.56       29.93     32.65 o
 -10   7  10       21.90       59.16     30.79 o
  -9   7  10       31.72       -5.02     40.03 o
  -8   7  10       44.79       10.66     27.31 o
  -7   7  10      219.72      174.78     36.01 o
  -6   7  10      157.92      146.54     23.40 o
  -5   7  10       25.12       30.85     13.65 o
  -4   7  10       25.58       35.99     13.40 o
  -3   7  10        5.61        0.55     10.82 o
  -2   7  10      304.69      288.81     21.42 o
  -1   7  10        3.42       -8.37     11.99 o
   0   7  10      144.22      155.57     19.06 o
   1   7  10      227.18      236.97     29.19 o
   2   7  10      909.60      944.05     50.87 o
   3   7  10       86.44      107.95     25.03 o
   4   7  10        7.60       13.24     28.05 o
   5   7  10       15.48       23.03     30.17 o
   6   7  10        8.66      -14.44     58.93 o
   7   7  10       22.85      -19.80     58.61 o
   8   7  10        0.79       18.37     33.23 o
  -9   8  10        1.93      -18.26     43.97 o
  -8   8  10       19.46       12.28     25.34 o
  -7   8  10      169.70      133.29     37.88 o
  -6   8  10       26.82       -0.22     13.22 o
  -5   8  10        1.59       -0.92     10.65 o
  -4   8  10       18.08       13.67     11.99 o
  -3   8  10       17.07       33.83     14.74 o
  -2   8  10        1.60        5.47     13.57 o
  -1   8  10      225.80      264.73     26.31 o
   0   8  10      468.35      448.30     40.80 o
   1   8  10       89.72      123.38     25.98 o
   2   8  10      248.84      272.26     32.63 o
   3   8  10        1.09      -23.67     23.67 o
   4   8  10       12.95        4.00     46.30 o
   5   8  10        0.22        2.37     25.37 o
   6   8  10        9.48        1.72     30.66 o
   7   8  10        0.24       71.64     40.07 o
  -8   9  10      132.46      100.94     52.21 o
  -7   9  10        8.04        8.59     35.83 o
  -6   9  10        7.05       15.51     16.27 o
  -5   9  10       11.67       25.66     14.47 o
  -4   9  10        0.23        4.43     12.38 o
  -3   9  10       61.55       64.89     17.21 o
  -2   9  10       51.14       37.60     16.45 o
  -1   9  10      116.41      119.28     21.15 o
   0   9  10      179.15      200.35     24.57 o
   1   9  10      233.72      250.25     47.00 o
   2   9  10        4.26       -5.23     42.00 o
   3   9  10       94.13       85.62     34.27 o
   4   9  10       19.55       38.86     34.88 o
   5   9  10        0.22      -10.92     28.98 o
   6   9  10        0.32      -13.85     25.14 o
  -7  10  10       70.82       41.84     28.07 o
  -6  10  10      260.47      281.47     32.21 o
  -5  10  10        3.26       10.15     14.36 o
  -4  10  10        4.69       13.13     14.20 o
  -3  10  10      248.14      235.26     26.01 o
  -2  10  10        1.33        1.56     14.16 o
  -1  10  10      124.90      130.94     27.09 o
   0  10  10       85.84       84.23     54.68 o
   1  10  10       32.79       17.30     26.97 o
   2  10  10        0.79      -21.95     21.95 o
   3  10  10        0.21      -24.82     25.23 o
   4  10  10        9.34      -26.40     31.62 o
   5  10  10       20.34      -14.48     23.87 o
  -6  11  10       16.61       42.34     18.45 o
  -5  11  10       98.47       68.20     19.47 o
  -4  11  10       67.52       70.78     19.51 o
  -3  11  10        6.60       -1.40     25.67 o
  -2  11  10       13.76       28.39     18.41 o
  -1  11  10       43.53       48.66     21.13 o
   0  11  10        0.28       -5.29     24.07 o
   1  11  10       56.71       99.75     35.55 o
   2  11  10        5.86       11.99     26.30 o
   3  11  10        2.35        2.38     25.87 o
   4  11  10        1.27       -6.00     35.18 o
  -3  12  10       42.97       39.56     21.02 o
  -2  12  10        8.46       12.32     27.79 o
  -1  12  10        3.00       26.97     24.86 o
   0  12  10       21.36       18.82     25.36 o
   1  12  10        5.96       44.20     30.90 o
 -11   0  11       46.99       85.56     38.07 o
  -9   0  11       56.19       76.41     39.53 o
  -7   0  11      195.19      166.73     43.74 o
  -5   0  11       32.17       -5.40     23.70 o
  -3   0  11       83.60      120.72     23.75 o
  -1   0  11     2742.68     2870.50    105.10 o
   1   0  11     2019.95     2035.79     48.07 o
   3   0  11       37.93       52.99     25.57 o
   5   0  11        2.14        1.37     28.18 o
   7   0  11      127.45       -4.61     58.14 o
   9   0  11       79.97       59.44     69.03 o
 -11   1  11       31.55       82.19     27.96 o
 -10   1  11        0.01       -6.51     20.88 o
  -9   1  11       16.91       29.11     22.74 o
  -8   1  11        4.72        1.37     21.28 o
  -7   1  11       37.50       49.93     23.23 o
  -6   1  11       45.63       40.46     19.68 o
  -5   1  11       83.96       83.64     29.97 o
  -4   1  11       30.04       -7.38     14.41 o
  -3   1  11        5.59       12.87      9.98 o
  -2   1  11        5.06        6.49      9.86 o
  -1   1  11      224.89      250.44     17.17 o
   0   1  11     1061.61     1035.94     23.91 o
   1   1  11        2.21       -3.43     12.61 o
   2   1  11     1129.99     1228.84     44.88 o
   3   1  11        1.57        9.32     17.67 o
   4   1  11       30.69       19.78     17.43 o
   5   1  11        2.87      -20.72     20.89 o
   6   1  11        0.41        6.11     45.10 o
   7   1  11       90.96       89.77     44.51 o
   8   1  11       23.98       17.57     45.63 o
   9   1  11       25.18      -17.22     41.65 o
 -11   2  11       25.98       58.04     46.62 o
 -10   2  11        1.85       19.59     46.85 o
  -9   2  11      116.45      118.21     27.68 o
  -8   2  11      216.58      197.79     31.89 o
  -7   2  11      135.85      141.80     28.05 o
  -6   2  11       51.32       74.92     19.58 o
  -5   2  11      102.48       79.93     18.12 o
  -4   2  11       19.42       19.65      7.57 o
  -3   2  11     1272.16     1305.62     33.52 o
  -2   2  11       51.48       51.54     11.42 o
  -1   2  11       30.14       25.60     10.30 o
   0   2  11       52.67       30.82     11.12 o
   1   2  11       73.86       87.88     16.64 o
   2   2  11     1004.97      971.57     40.34 o
   3   2  11       95.67      115.50     21.65 o
   4   2  11       55.52       70.28     19.72 o
   5   2  11      251.48      246.25     36.73 o
   6   2  11     1199.97     1147.11    241.00 o
   7   2  11        2.32        3.85     37.33 o
   8   2  11       95.17       80.64     50.51 o
   9   2  11        0.65      -14.94     40.62 o
 -11   3  11       18.50       -4.77     23.97 o
 -10   3  11       45.37       59.60     21.45 o
  -9   3  11       20.36       15.62     19.43 o
  -8   3  11        0.20      -13.10     16.83 o
  -7   3  11       18.44      -16.10     16.10 o
  -6   3  11      123.35      129.13     22.31 o
  -5   3  11        7.16        9.05      8.09 o
  -4   3  11       90.48       94.80     16.62 o
  -3   3  11      146.52      172.87     15.02 o
  -2   3  11      209.61      180.46     16.04 o
  -1   3  11       83.63      117.73     20.35 o
   0   3  11      257.71      266.81     19.08 o
   1   3  11      201.20      210.06     18.01 o
   2   3  11      799.37      784.16     37.24 o
   3   3  11      193.62      184.31     25.45 o
   4   3  11       89.25       85.03     26.94 o
   5   3  11       32.91       10.70     20.37 o
   6   3  11      575.28      557.20     63.68 o
   7   3  11        0.50        2.63     37.06 o
   8   3  11      126.43      138.65     48.56 o
   9   3  11       45.32        2.89     41.43 o
 -11   4  11       40.86       29.22     44.98 o
 -10   4  11       10.01        3.82     25.52 o
  -9   4  11        9.18       -7.49     21.76 o
  -8   4  11      864.10      900.89     45.42 o
  -7   4  11      475.75      473.91     35.02 o
  -6   4  11      288.91      313.81     28.71 o
  -5   4  11       35.82       32.87     10.93 o
  -4   4  11       92.87      109.99     18.06 o
  -3   4  11        9.48       21.63     10.34 o
  -2   4  11      120.68      141.34     15.74 o
  -1   4  11      166.60      160.48     16.90 o
   0   4  11     1238.70     1232.96     49.10 o
   1   4  11       27.38       43.25     13.32 o
   2   4  11      182.22      174.41     23.29 o
   3   4  11       48.01       77.50     19.25 o
   4   4  11       39.79       56.24     23.39 o
   5   4  11       61.97       63.32     30.09 o
   6   4  11       43.32       26.58     31.81 o
   7   4  11       34.02      -11.41     33.37 o
   8   4  11       10.19        1.85     48.13 o
   9   4  11        0.52       -4.99     36.28 o
 -11   5  11        7.96       10.51     28.09 o
 -10   5  11        3.19       15.11     27.87 o
  -9   5  11        1.36       -7.51     24.24 o
  -8   5  11       58.12       63.76     30.42 o
  -7   5  11      368.24      343.38     50.56 o
  -6   5  11      185.48      204.71     25.93 o
  -5   5  11       93.58      107.10     13.54 o
  -4   5  11      140.25      152.42     15.48 o
  -3   5  11      170.68      158.04     16.35 o
  -2   5  11      279.41      304.42     20.43 o
  -1   5  11        6.88        2.29     12.02 o
   0   5  11      132.30      152.45     18.28 o
   1   5  11       40.73       17.83     20.30 o
   2   5  11       45.05       68.40     25.93 o
   3   5  11      107.30       92.01     24.08 o
   4   5  11        7.86       13.28     19.60 o
   5   5  11       39.20       38.07     27.35 o
   6   5  11       75.25       72.03     34.47 o
   7   5  11       17.56        2.62     69.32 o
   8   5  11        7.19       35.97     48.91 o
 -10   6  11      126.82      115.98     45.53 o
  -9   6  11      166.67      196.34     47.86 o
  -8   6  11        2.32       22.87     25.66 o
  -7   6  11      164.81      166.90     35.56 o
  -6   6  11      342.06      404.34    106.84 o
  -5   6  11      236.38      247.57     20.73 o
  -4   6  11        0.00       -9.18      9.18 o
  -3   6  11      163.26      163.01     16.99 o
  -2   6  11      406.29      384.29     23.92 o
  -1   6  11       17.81        4.58     12.61 o
   0   6  11        3.67       10.18     12.50 o
   1   6  11     1267.54     1226.51     39.56 o
   2   6  11      419.11      410.15     38.91 o
   3   6  11        0.15        9.29     21.19 o
   4   6  11      493.05      469.28     39.76 o
   5   6  11       37.59       32.76     19.54 o
   6   6  11        1.38      -23.06     23.06 o
   7   6  11       19.99        3.32     34.50 o
   8   6  11       15.35       33.72     37.75 o
 -10   7  11       26.83       39.94     22.81 o
  -9   7  11       77.84       40.04     39.62 o
  -8   7  11      145.65      233.55     39.71 o
  -7   7  11       25.98      -25.45     51.79 o
  -6   7  11      731.74      759.73     41.85 o
  -5   7  11      118.63      122.92     18.39 o
  -4   7  11        0.48       -3.01     10.09 o
  -3   7  11      136.42      140.24     17.14 o
  -2   7  11      348.81      360.09     25.27 o
  -1   7  11        2.07       11.89     12.86 o
   0   7  11       16.59       12.41     13.75 o
   1   7  11        4.18       -0.43     17.09 o
   2   7  11      519.72      557.91     41.87 o
   3   7  11      137.99      105.64     26.23 o
   4   7  11       73.51       89.93     23.89 o
   5   7  11        0.38       -0.41     23.96 o
   6   7  11       11.15       -4.76     28.39 o
   7   7  11        5.78       38.04     70.23 o
  -9   8  11        0.01        7.08     24.24 o
  -8   8  11       54.71       48.10     28.52 o
  -7   8  11        5.45       25.23     28.18 o
  -6   8  11        2.71       11.87     19.86 o
  -5   8  11       76.31       69.18     15.83 o
  -4   8  11        7.87       15.38     12.70 o
  -3   8  11       52.83       66.80     17.18 o
  -2   8  11        4.22        7.61     14.50 o
  -1   8  11      264.70      230.33     25.69 o
   0   8  11       30.97       52.81     17.99 o
   1   8  11       85.44      101.67     24.41 o
   2   8  11       66.81       68.66     26.21 o
   3   8  11        9.36      -12.75     24.22 o
   4   8  11       43.48       32.43     41.32 o
   5   8  11       20.38       52.34     28.74 o
   6   8  11       41.44       48.81     40.14 o
   7   8  11        6.56      -16.81     29.34 o
  -8   9  11       20.39       33.75     29.51 o
  -7   9  11       10.65       10.76     26.99 o
  -6   9  11      257.64      275.77     32.42 o
  -5   9  11      269.17      283.96     31.66 o
  -4   9  11       21.49       33.10     15.28 o
  -3   9  11        6.91      -12.04     12.40 o
  -2   9  11       41.04       16.75     15.50 o
  -1   9  11      171.37      149.72     23.16 o
   0   9  11        8.95        3.56     16.43 o
   1   9  11        9.77       14.46     32.26 o
   2   9  11       25.90       30.19     31.98 o
   3   9  11        5.60       64.49     62.27 o
   4   9  11        6.95       32.66     32.19 o
   5   9  11        0.34       43.85     31.64 o
   6   9  11        0.15        6.88     20.71 o
  -7  10  11       30.00        6.98     23.09 o
  -6  10  11        0.37       -1.06     26.92 o
  -5  10  11      371.32      400.79     47.63 o
  -4  10  11       29.89       53.07     17.42 o
  -3  10  11        7.75       28.62     16.60 o
  -2  10  11       14.29       13.25     15.29 o
  -1  10  11       25.23       30.98     20.81 o
   0  10  11        4.03       20.67     25.70 o
   1  10  11        0.04       -5.97     22.88 o
   2  10  11        0.08       19.99     28.30 o
   3  10  11        1.44      -15.28     57.15 o
   4  10  11        1.44       10.30     41.22 o
   5  10  11        0.66       -6.17     24.72 o
  -5  11  11       10.00        7.40     18.92 o
  -4  11  11       29.55       17.42     15.72 o
  -3  11  11       36.66       36.91     19.21 o
  -2  11  11        0.00        8.97     18.06 o
  -1  11  11       31.59       26.86     19.89 o
   0  11  11       41.53       18.12     27.00 o
   1  11  11       84.38      137.08     39.99 o
   2  11  11       11.56       -5.96     57.79 o
   3  11  11        3.79       -3.12     35.55 o
  -2  12  11        0.42        0.33     17.00 o
  -1  12  11        0.13        2.12     22.84 o
   0  12  11        1.21       32.92     26.13 o
 -10   0  12        8.40        3.84     31.94 o
  -8   0  12        0.90       -3.02     28.00 o
  -6   0  12      210.74      176.24     40.54 o
  -4   0  12      315.67      323.02     49.69 o
  -2   0  12      395.07      432.45     29.52 o
   0   0  12       12.00        8.05     11.35 o
   2   0  12       10.72      -12.85     20.09 o
   4   0  12       38.34       61.49     36.42 o
   6   0  12       36.02       38.82     67.49 o
   8   0  12       30.77        4.90     57.03 o
 -11   1  12        0.04       -7.45     20.77 o
 -10   1  12        0.18       -7.29     20.63 o
  -9   1  12        5.14       26.95     26.31 o
  -8   1  12       65.39       27.47     49.55 o
  -7   1  12      129.37      120.89     28.51 o
  -6   1  12      367.07      359.59     38.27 o
  -5   1  12      237.55      199.69     29.54 o
  -4   1  12       45.00       51.40     12.10 o
  -3   1  12       45.48       46.58     14.33 o
  -2   1  12      356.84      370.22     28.06 o
  -1   1  12      499.43      537.07     24.33 o
   0   1  12       30.45       21.10      8.69 o
   1   1  12      286.63      315.27     32.65 o
   2   1  12      275.80      268.34     31.84 o
   3   1  12       10.32        8.86     17.98 o
   4   1  12        1.82       20.13     18.03 o
   5   1  12      116.92      115.49     24.64 o
   6   1  12      265.39      227.43     53.09 o
   7   1  12       69.74      104.15     44.63 o
   8   1  12       37.96       50.21     44.52 o
   9   1  12       20.41       16.04     43.86 o
 -11   2  12        0.10        6.16     33.08 o
 -10   2  12       20.42       -3.98     21.73 o
  -9   2  12       41.82       86.61     28.69 o
  -8   2  12      104.91      112.05     28.02 o
  -7   2  12      146.97      138.01     29.04 o
  -6   2  12      687.64      643.37     37.85 o
  -5   2  12       23.21       25.71     16.76 o
  -4   2  12      189.33      179.08     14.66 o
  -3   2  12      122.96      134.71     14.99 o
  -2   2  12       39.09       36.04     14.41 o
  -1   2  12       97.30       99.88     14.38 o
   0   2  12      317.16      351.53     20.95 o
   1   2  12     1141.65     1090.07     41.08 o
   2   2  12       35.58       50.01     24.78 o
   3   2  12       43.09       32.77     22.36 o
   4   2  12        4.91        3.79     17.45 o
   5   2  12      573.71      587.94     97.78 o
   6   2  12        7.00       -4.20     33.84 o
   7   2  12       46.28        7.34     38.42 o
   8   2  12        4.43       31.52     45.94 o
   9   2  12        1.37       42.50     46.59 o
 -11   3  12       19.40        0.84     25.65 o
 -10   3  12        1.17       -3.35     17.74 o
  -9   3  12       15.09        0.71     18.13 o
  -8   3  12      452.49      411.15     34.61 o
  -7   3  12       47.41       63.37     20.01 o
  -6   3  12      180.30      223.88     28.94 o
  -5   3  12      177.84      170.43     23.98 o
  -4   3  12       17.85        8.17      8.99 o
  -3   3  12      145.99      152.87     15.54 o
  -2   3  12       62.07       33.92     12.27 o
  -1   3  12        4.36        5.89     11.41 o
   0   3  12      968.40      967.53     31.81 o
   1   3  12       68.18       83.80     15.38 o
   2   3  12      166.36      147.93     22.87 o
   3   3  12        7.56       -5.24     16.30 o
   4   3  12       10.46       10.79     17.93 o
   5   3  12      116.83      138.03     28.72 o
   6   3  12      301.16      312.67     50.04 o
   7   3  12        5.14      -65.78     66.66 o
   8   3  12        0.51      -21.50     33.60 o
   9   3  12       18.41       24.55     41.85 o
 -11   4  12        9.02       13.24     23.51 o
 -10   4  12        0.05       11.67     24.26 o
  -9   4  12        0.23       -3.38     26.26 o
  -8   4  12        8.18       -2.66     16.19 o
  -7   4  12      307.12      327.18     40.99 o
  -6   4  12      479.53      486.81     35.20 o
  -5   4  12       11.47       23.42     10.88 o
  -4   4  12      461.00      475.16     22.16 o
  -3   4  12       85.39       86.10     14.06 o
  -2   4  12      116.55      131.67     17.06 o
  -1   4  12       79.31       93.72     15.54 o
   0   4  12      234.51      248.88     20.62 o
   1   4  12      110.98      104.32     16.88 o
   2   4  12        0.05      -12.60     17.76 o
   3   4  12      199.85      168.04     25.21 o
   4   4  12       82.03       99.36     26.46 o
   5   4  12        9.57       -5.71     18.05 o
   6   4  12       48.09       46.97     30.20 o
   7   4  12        0.50        9.23     35.00 o
   8   4  12       13.92       24.14     40.79 o
 -10   5  12        0.22      -20.82     20.82 o
  -9   5  12       12.43       66.58     30.99 o
  -8   5  12       44.64       23.53     27.59 o
  -7   5  12        5.24        3.65     24.81 o
  -6   5  12      731.13      802.26     74.00 o
  -5   5  12      245.53      230.63     20.27 o
  -4   5  12       25.84       40.40     10.97 o
  -3   5  12      109.74      126.51     16.21 o
  -2   5  12      801.07      771.79     30.36 o
  -1   5  12      375.75      358.27     23.54 o
   0   5  12        0.25       -5.62     12.46 o
   1   5  12      539.47      545.84     40.77 o
   2   5  12      249.39      251.66     27.13 o
   3   5  12      880.50      857.19     98.73 o
   4   5  12      105.31       88.20     35.02 o
   5   5  12       15.00       -0.17     19.83 o
   6   5  12        1.93        8.34     21.25 o
   7   5  12       74.03        6.22     34.87 o
   8   5  12        3.58       48.26     39.57 o
 -10   6  12        6.27       22.14     26.00 o
  -9   6  12        3.00       -4.50     23.02 o
  -8   6  12        1.96        1.29     26.28 o
  -7   6  12       73.03       40.07     30.61 o
  -6   6  12       21.66       25.14     25.27 o
  -5   6  12      292.55      286.12     44.27 o
  -4   6  12       63.10       85.73     14.58 o
  -3   6  12        7.69        5.47     11.55 o
  -2   6  12      113.44      103.84     16.75 o
  -1   6  12        1.52        0.05     12.65 o
   0   6  12      506.84      462.46     30.59 o
   1   6  12      303.03      301.85     23.95 o
   2   6  12     1039.12     1042.31    106.45 o
   3   6  12       28.16       44.02     34.21 o
   4   6  12       17.89       20.00     20.57 o
   5   6  12        2.67       11.77     20.97 o
   6   6  12        0.04      -51.66     51.66 o
   7   6  12       25.49       28.47     37.22 o
  -9   7  12        9.19       -4.54     51.38 o
  -8   7  12       13.40       -0.23     28.54 o
  -7   7  12      318.48      334.73     45.80 o
  -6   7  12       63.53       84.22     28.89 o
  -5   7  12      647.15      595.66     36.91 o
  -4   7  12      208.26      238.51     22.98 o
  -3   7  12       77.65      108.13     16.42 o
  -2   7  12       25.95       21.12     13.45 o
  -1   7  12       77.76       88.30     16.72 o
   0   7  12      291.84      281.85     23.40 o
   1   7  12      314.15      323.49     36.51 o
   2   7  12        2.09      -17.36     17.36 o
   3   7  12        1.42       -3.51     17.80 o
   4   7  12       74.52       74.19     24.86 o
   5   7  12        0.04      -22.78     25.62 o
   6   7  12       21.45       41.67     56.19 o
   7   7  12        7.10       38.48     37.52 o
  -9   8  12       17.32       -3.07     22.56 o
  -8   8  12       40.01       -4.01     27.75 o
  -7   8  12       30.00       83.12     33.35 o
  -6   8  12       86.36      106.84     32.94 o
  -5   8  12      247.84      202.66     40.61 o
  -4   8  12        4.08       -4.89     11.72 o
  -3   8  12       53.36       27.99     15.02 o
  -2   8  12        0.00       -8.39     13.68 o
  -1   8  12      192.14      234.79     22.58 o
   0   8  12        6.04        3.92     14.66 o
   1   8  12       15.28       -0.32     18.25 o
   2   8  12       85.22       59.69     23.41 o
   3   8  12        1.51       18.50     28.01 o
   4   8  12        0.08       16.28     31.73 o
   5   8  12        9.33       45.48     69.32 o
   6   8  12        6.45        4.34     28.53 o
  -8   9  12       24.97       23.43     21.98 o
  -7   9  12       15.83      -21.40     29.15 o
  -6   9  12       39.50       74.96     30.77 o
  -5   9  12      215.90      249.05     30.11 o
  -4   9  12       38.98       23.08     14.16 o
  -3   9  12        0.40      -12.54     12.54 o
  -2   9  12       82.49      112.96     20.49 o
  -1   9  12        0.08       -0.34     15.25 o
   0   9  12       62.29       88.54     20.87 o
   1   9  12       40.74       83.63     33.51 o
   2   9  12       57.19      122.14     39.85 o
   3   9  12       17.40       26.33     34.73 o
   4   9  12        0.95      -32.89     36.24 o
   5   9  12        6.12       -8.43     29.20 o
  -6  10  12      109.59       38.78     31.37 o
  -5  10  12       46.87       42.90     23.95 o
  -4  10  12        0.34       -5.47     13.33 o
  -3  10  12       14.38        4.46     16.27 o
  -2  10  12        0.32       19.75     19.16 o
  -1  10  12       10.11       15.00     19.87 o
   0  10  12       10.29       18.43     26.13 o
   1  10  12        7.82       45.31     29.71 o
   2  10  12        0.92       33.56     32.30 o
   3  10  12       26.22       40.92     34.86 o
   4  10  12       13.41        8.05     28.28 o
  -5  11  12       83.22       61.84     22.49 o
  -4  11  12        8.66       11.80     17.29 o
  -3  11  12        7.31       -2.28     16.27 o
  -2  11  12        0.61      -20.12     22.06 o
  -1  11  12        1.06       15.90     20.43 o
   0  11  12       21.87       49.45     28.50 o
   1  11  12        7.82      -15.80     34.04 o
   2  11  12        7.80        0.00     27.50 o
 -11   0  13        0.14       -2.56     32.67 o
  -9   0  13        1.49       34.04     34.41 o
  -7   0  13      288.96      287.52     54.26 o
  -5   0  13      288.92      291.45     49.51 o
  -3   0  13      353.65      317.25     36.00 o
  -1   0  13      468.69      441.01     43.98 o
   1   0  13        0.01      -16.42     23.16 o
   3   0  13      791.14      844.21     63.73 o
   5   0  13       76.61       58.87     30.32 o
   7   0  13      767.77      483.92    371.70 o
 -11   1  13       20.37       30.03     30.66 o
 -10   1  13       22.66       17.49     23.61 o
  -9   1  13        2.63       11.41     22.74 o
  -8   1  13        7.28        2.46     40.58 o
  -7   1  13       72.92       54.70     24.02 o
  -6   1  13      429.77      393.47     39.53 o
  -5   1  13      156.70      173.44     51.79 o
  -4   1  13       48.67       65.67     13.12 o
  -3   1  13       41.71       24.11     13.61 o
  -2   1  13      220.59      208.51     18.49 o
  -1   1  13      162.01      147.77     13.75 o
   0   1  13        7.84        6.74     10.32 o
   1   1  13      635.88      662.27     26.45 o
   2   1  13      289.50      324.52     38.39 o
   3   1  13        8.71       18.20     19.67 o
   4   1  13       22.90       23.38     19.88 o
   5   1  13       13.93       14.97     19.64 o
   6   1  13       33.82       43.50     41.21 o
   7   1  13      317.63      214.63     93.04 o
   8   1  13       44.01       -6.28     39.91 o
 -11   2  13        0.02       -4.11     20.89 o
 -10   2  13        3.96      -20.17     20.17 o
  -9   2  13       26.93       52.25     25.71 o
  -8   2  13       25.52       32.36     19.61 o
  -7   2  13       19.18       17.59     18.86 o
  -6   2  13     1093.44     1112.76     48.23 o
  -5   2  13      337.43      373.63     30.15 o
  -4   2  13       87.92       90.56     15.25 o
  -3   2  13        0.03       -5.07     11.86 o
  -2   2  13      202.73      181.78     17.46 o
  -1   2  13      278.96      322.21     27.97 o
   0   2  13      146.50      177.23     14.31 o
   1   2  13       20.68       29.25     13.09 o
   2   2  13      453.42      471.20     33.97 o
   3   2  13     1051.67      972.14     87.18 o
   4   2  13       35.68       50.33     22.28 o
   5   2  13        1.35      -23.72     23.75 o
   6   2  13       20.51       18.07     28.12 o
   7   2  13        2.11      -34.60     34.60 o
   8   2  13        0.14       22.99     42.78 o
 -11   3  13        0.20      -10.49     28.82 o
 -10   3  13        9.80        7.61     20.41 o
  -9   3  13      105.26       83.82     24.07 o
  -8   3  13      201.36      160.70     26.74 o
  -7   3  13      102.58       73.48     21.30 o
  -6   3  13       19.22        5.49     18.81 o
  -5   3  13      133.97      129.13     22.70 o
  -4   3  13      590.61      564.62     28.30 o
  -3   3  13      163.31      156.11     16.31 o
  -2   3  13       54.15       40.32     13.75 o
  -1   3  13       76.19       99.91     16.21 o
   0   3  13      327.78      343.39     22.87 o
   1   3  13      295.51      294.51     22.33 o
   2   3  13     1200.01     1149.67     62.20 o
   3   3  13     1279.44     1290.02     51.41 o
   4   3  13       65.78       88.39     21.82 o
   5   3  13      252.92      220.08     35.34 o
   6   3  13       39.26       28.99     25.74 o
   7   3  13        0.07      -42.32     42.32 o
   8   3  13       27.44       41.10     42.97 o
 -10   4  13        9.70      -22.25     22.25 o
  -9   4  13       36.79       70.90     50.79 o
  -8   4  13       18.29       15.17     19.53 o
  -7   4  13      210.43      198.08     27.99 o
  -6   4  13        1.30        5.13     16.72 o
  -5   4  13      263.44      268.30     28.44 o
  -4   4  13      761.80      774.24     27.93 o
  -3   4  13       10.54       26.26     11.85 o
  -2   4  13       79.66       66.57     14.33 o
  -1   4  13      184.73      148.46     18.04 o
   0   4  13      173.25      170.96     18.98 o
   1   4  13      101.09       85.53     16.82 o
   2   4  13      371.39      331.20     35.33 o
   3   4  13      816.94      757.61     40.87 o
   4   4  13       55.13       56.02     24.65 o
   5   4  13       54.18       64.44     25.30 o
   6   4  13       96.99      100.82     30.03 o
   7   4  13        8.50       15.00     37.04 o
   8   4  13       48.47       66.17     44.57 o
 -10   5  13       66.80       34.10     30.47 o
  -9   5  13       39.74       61.14     31.17 o
  -8   5  13      204.35      257.77     42.87 o
  -7   5  13       51.65       83.63     29.10 o
  -6   5  13        2.05       -8.56     15.44 o
  -5   5  13       55.86       83.35     21.11 o
  -4   5  13      116.28      107.09     15.03 o
  -3   5  13       12.84       18.13     12.49 o
  -2   5  13       65.73       73.42     15.89 o
  -1   5  13       19.41       -0.47     13.63 o
   0   5  13       11.71       11.83     13.35 o
   1   5  13        7.34        7.30     14.01 o
   2   5  13      293.38      288.51     29.74 o
   3   5  13        6.91        0.49     15.59 o
   4   5  13        1.03       24.89     20.87 o
   5   5  13       66.73       87.53     29.88 o
   6   5  13       20.69        2.12     28.24 o
   7   5  13        4.50        1.04     29.39 o
 -10   6  13       36.51       30.55     24.70 o
  -9   6  13       15.35       -5.42     45.34 o
  -8   6  13      190.20       95.64     33.03 o
  -7   6  13      307.98      335.22     44.71 o
  -6   6  13       16.30      -17.76     24.00 o
  -5   6  13       40.52       35.05     27.80 o
  -4   6  13       25.06       30.24     12.02 o
  -3   6  13       35.67       30.26     12.95 o
  -2   6  13      147.21      130.30     18.60 o
  -1   6  13        0.97       -7.92     13.24 o
   0   6  13      104.09       91.44     17.65 o
   1   6  13      416.23      426.10     27.40 o
   2   6  13       34.88       19.09     16.93 o
   3   6  13        9.89       17.94     20.37 o
   4   6  13       36.68       63.60     23.87 o
   5   6  13       51.17       38.37     23.40 o
   6   6  13        4.36        6.72     26.92 o
   7   6  13        0.00       31.28     34.39 o
  -9   7  13        1.93      -12.99     28.96 o
  -8   7  13        1.88      -10.73     24.87 o
  -7   7  13       20.49      -11.14     24.99 o
  -6   7  13       88.61       93.90     30.38 o
  -5   7  13       38.80       37.80     31.98 o
  -4   7  13      330.39      341.65     25.77 o
  -3   7  13       94.75       96.10     18.03 o
  -2   7  13       27.58       15.89     13.46 o
  -1   7  13       62.60       49.52     15.62 o
   0   7  13       52.79       48.91     15.80 o
   1   7  13        5.44      -15.75     21.53 o
   2   7  13       13.80        1.20     19.52 o
   3   7  13        7.87        2.14     19.46 o
   4   7  13       38.35       36.12     21.85 o
   5   7  13       10.27       14.64     28.77 o
   6   7  13       11.05       22.15     30.04 o
  -8   8  13        0.70       -9.87     34.13 o
  -7   8  13        6.31      -11.29     53.76 o
  -6   8  13       31.62       15.38     25.68 o
  -5   8  13      113.07      142.54     24.87 o
  -4   8  13      254.45      251.83     26.06 o
  -3   8  13       73.89       67.54     22.47 o
  -2   8  13       44.83       38.95     17.39 o
  -1   8  13       93.75       79.03     17.40 o
   0   8  13       31.31       30.49     17.30 o
   1   8  13       99.81       95.46     25.75 o
   2   8  13      190.90      175.62     31.71 o
   3   8  13       10.71       39.80     28.62 o
   4   8  13        1.21        3.17     31.89 o
   5   8  13        1.07       27.14     29.26 o
   6   8  13        1.19      -10.81     26.03 o
  -7   9  13        6.05       19.98     30.70 o
  -6   9  13       35.71       44.14     27.71 o
  -5   9  13       12.11        6.61     16.45 o
  -4   9  13        8.75       17.38     14.07 o
  -3   9  13       93.44      103.08     20.91 o
  -2   9  13       76.43       96.33     20.26 o
  -1   9  13      277.26      274.04     29.56 o
   0   9  13       59.46       39.36     19.02 o
   1   9  13       12.53       -0.03     24.80 o
   2   9  13        0.74       58.78     45.02 o
   3   9  13       33.68       31.03     53.30 o
   4   9  13        0.21      -17.84     26.21 o
   5   9  13        1.87       12.74     48.91 o
  -6  10  13       28.87       29.38     30.44 o
  -5  10  13       95.86       87.34     33.14 o
  -4  10  13        5.91        2.70     14.07 o
  -3  10  13       45.54       48.36     18.18 o
  -2  10  13       32.66       38.39     17.58 o
  -1  10  13       82.35      114.85     26.78 o
   0  10  13        0.78        1.94     23.63 o
   1  10  13        0.06      -24.62     24.62 o
   2  10  13        9.75       -8.59     24.65 o
   3  10  13       12.46       -3.78     32.79 o
  -4  11  13       11.48        1.61     19.96 o
  -3  11  13       12.77       -7.36     31.61 o
  -2  11  13       13.91       33.10     20.55 o
  -1  11  13       17.04       42.44     21.99 o
   0  11  13       40.99       44.09     68.40 o
   1  11  13        0.53      -21.14     21.14 o
 -10   0  14       30.40        7.32     32.12 o
  -8   0  14      533.49      511.62     63.32 o
  -6   0  14      815.62      752.01     74.85 o
  -4   0  14      608.64      667.82     65.24 o
  -2   0  14      593.02      602.44     40.02 o
   0   0  14      109.58      125.54     25.96 o
   2   0  14      184.14      186.35     37.07 o
   4   0  14      938.75      751.75    155.19 o
   6   0  14      219.44       56.84     94.94 o
   8   0  14        0.00      -48.16     57.79 o
 -11   1  14        5.41        3.69     23.76 o
 -10   1  14       21.98       -7.83     35.55 o
  -9   1  14        0.16       32.24     23.08 o
  -8   1  14       34.43       13.17     22.19 o
  -7   1  14       71.99       67.85     25.58 o
  -6   1  14     1058.22     1086.41     60.40 o
  -5   1  14      207.69      201.85     26.17 o
  -4   1  14       68.37       71.14     20.15 o
  -3   1  14      736.68      691.90     29.57 o
  -2   1  14        0.41       -9.15     12.83 o
  -1   1  14      300.20      334.07     19.51 o
   0   1  14        0.00       -1.61     16.31 o
   1   1  14        0.26       14.94     16.43 o
   2   1  14       22.91       26.59     29.16 o
   3   1  14      254.17      272.77     30.72 o
   4   1  14       26.19       31.25     26.74 o
   5   1  14        2.41       19.32     22.07 o
   6   1  14      106.84       51.69     74.23 o
   7   1  14      155.68      122.65     51.37 o
   8   1  14        4.84       23.25     41.18 o
 -11   2  14        2.52       16.74     20.82 o
 -10   2  14        0.12      -12.03     19.17 o
  -9   2  14        0.63      -11.30     17.76 o
  -8   2  14       40.54       25.08     19.76 o
  -7   2  14      163.43      138.05     24.68 o
  -6   2  14       27.97       33.42     20.05 o
  -5   2  14     1934.89     1916.11     62.40 o
  -4   2  14      567.42      481.96     42.25 o
  -3   2  14        1.51      -12.35     12.35 o
  -2   2  14      280.06      263.18     20.94 o
  -1   2  14      187.67      225.14     22.49 o
   0   2  14      259.70      246.96     20.01 o
   1   2  14       39.61       28.45     14.09 o
   2   2  14       10.29       27.75     18.50 o
   3   2  14       63.53       41.38     21.49 o
   4   2  14      177.57      229.98     29.26 o
   5   2  14       28.17       16.60     24.15 o
   6   2  14        4.71      -15.08     24.07 o
   7   2  14       48.10       83.52     49.19 o
   8   2  14      100.19       44.09     60.49 o
 -11   3  14        5.54      -22.95     22.95 o
 -10   3  14       51.18       47.28     23.66 o
  -9   3  14      102.20       95.91     25.23 o
  -8   3  14       14.37       10.88     18.42 o
  -7   3  14        1.75       -2.30     16.55 o
  -6   3  14      263.63      231.20     28.59 o
  -5   3  14      141.51      137.72     24.70 o
  -4   3  14     1119.26     1107.21     38.70 o
  -3   3  14      192.70      217.32     19.41 o
  -2   3  14      130.39      136.04     17.71 o
  -1   3  14        0.92      -11.46     12.16 o
   0   3  14       48.39       70.93     15.45 o
   1   3  14       18.48       11.37     14.11 o
   2   3  14      306.90      313.78     30.57 o
   3   3  14      431.29      430.52     34.87 o
   4   3  14        0.00       -4.62     17.42 o
   5   3  14       27.82       47.59     24.97 o
   6   3  14        9.67       26.81     26.21 o
   7   3  14       19.60       16.22     41.36 o
   8   3  14       71.93       87.39     63.87 o
 -10   4  14        0.40      -25.52     25.52 o
  -9   4  14       10.29      -24.67     29.92 o
  -8   4  14        0.06      -11.47     18.18 o
  -7   4  14       29.48       43.94     20.47 o
  -6   4  14       65.81       53.85     21.15 o
  -5   4  14       93.69       75.62     21.77 o
  -4   4  14      602.60      582.55     30.12 o
  -3   4  14      333.41      324.20     22.32 o
  -2   4  14       15.63       22.63     13.75 o
  -1   4  14      177.12      186.45     19.88 o
   0   4  14      101.48      102.19     17.15 o
   1   4  14       29.91       48.03     16.02 o
   2   4  14       97.63       97.91     22.56 o
   3   4  14      283.58      279.04     30.49 o
   4   4  14       63.84       92.47     30.27 o
   5   4  14      135.32      123.30     31.31 o
   6   4  14       56.38       56.62     26.78 o
   7   4  14       87.12       83.59     48.52 o
 -10   5  14        2.41       10.47     26.70 o
  -9   5  14       34.56       21.15     28.15 o
  -8   5  14       35.77       17.46     30.79 o
  -7   5  14      111.05      122.18     34.29 o
  -6   5  14        4.99       -2.30     16.56 o
  -5   5  14       74.99       66.11     21.69 o
  -4   5  14      435.85      457.05     27.97 o
  -3   5  14       40.98       61.80     14.96 o
  -2   5  14       37.51       37.54     14.46 o
  -1   5  14       15.91       18.74     14.12 o
   0   5  14       12.35        7.25     13.87 o
   1   5  14       37.23       41.24     17.17 o
   2   5  14       76.84       63.36     27.55 o
   3   5  14      353.52      322.18     31.72 o
   4   5  14       12.05       16.57     21.94 o
   5   5  14       61.42      118.69     36.82 o
   6   5  14        0.02      -21.57     21.57 o
   7   5  14       44.68       -5.91     31.49 o
  -9   6  14        1.31       26.23     30.96 o
  -8   6  14       65.03       27.30     28.45 o
  -7   6  14        5.01      -10.41     23.80 o
  -6   6  14        0.51       -0.43     30.66 o
  -5   6  14        0.58       -4.50     16.18 o
  -4   6  14        1.52       14.53     13.93 o
  -3   6  14       97.16      104.10     16.57 o
  -2   6  14       34.70       20.36     14.23 o
  -1   6  14       33.86        7.53     19.31 o
   0   6  14      161.25      141.56     19.47 o
   1   6  14       12.33       14.27     16.29 o
   2   6  14       56.18       25.49     16.30 o
   3   6  14      130.19      124.53     29.20 o
   4   6  14      136.28       71.98     26.32 o
   5   6  14        0.18      -19.16     19.16 o
   6   6  14        1.78        3.81     31.34 o
  -9   7  14       12.47       56.45     32.71 o
  -8   7  14        6.17       -1.28     40.45 o
  -7   7  14       81.38      110.88     48.87 o
  -6   7  14       80.96       78.93     30.28 o
  -5   7  14      312.77      358.80     57.65 o
  -4   7  14       77.28       77.90     21.36 o
  -3   7  14        0.53       -6.61     11.59 o
  -2   7  14       38.75       28.93     15.75 o
  -1   7  14        4.31        4.12     13.56 o
   0   7  14       45.90       55.04     15.66 o
   1   7  14       44.04       20.54     17.21 o
   2   7  14        0.58      -12.58     15.28 o
   3   7  14       48.00       22.15     23.58 o
   4   7  14        8.78      -18.61     18.61 o
   5   7  14       17.83      -17.43     26.15 o
   6   7  14        0.19       -5.38     27.19 o
  -8   8  14        7.23       -2.69     28.42 o
  -7   8  14        8.45        3.11     26.27 o
  -6   8  14       13.32       -9.16     27.96 o
  -5   8  14       20.58       43.46     29.10 o
  -4   8  14      161.81      129.77     25.68 o
  -3   8  14       35.71       39.80     16.85 o
  -2   8  14       15.15       10.02     21.20 o
  -1   8  14       79.91       93.80     17.88 o
   0   8  14        0.70       11.60     14.36 o
   1   8  14        0.23        0.80     18.93 o
   2   8  14       13.90        8.37     27.40 o
   3   8  14       18.16       -2.01     29.02 o
   4   8  14       10.31       28.22     34.22 o
   5   8  14        7.04        7.30     37.38 o
  -7   9  14        7.76        8.42     28.96 o
  -6   9  14       55.49       78.18     32.57 o
  -5   9  14       42.71       19.61     28.00 o
  -4   9  14        1.61      -11.47     16.34 o
  -3   9  14       82.15       70.98     19.42 o
  -2   9  14       18.83       40.90     18.32 o
  -1   9  14        0.42       -1.88     15.06 o
   0   9  14       51.63       86.83     21.32 o
   1   9  14       12.18        1.25     26.22 o
   2   9  14       10.83       29.18     36.56 o
   3   9  14        0.04        4.44     26.99 o
   4   9  14       17.05       -4.36     26.95 o
  -5  10  14       13.69      -18.52     58.34 o
  -4  10  14      145.21      174.00     29.01 o
  -3  10  14       12.17       25.42     17.21 o
  -2  10  14       34.43       33.05     19.08 o
  -1  10  14        6.78        0.07     18.01 o
   0  10  14       79.48       70.26     51.84 o
   1  10  14       22.95       12.17     48.64 o
   2  10  14       35.65       68.20     37.00 o
  -2  11  14        1.91       43.95     20.03 o
  -1  11  14        2.20       12.77     19.49 o
 -11   0  15       13.93       84.19     41.09 o
  -9   0  15       25.83       66.80     37.15 o
  -7   0  15     1069.67      839.77     77.78 o
  -5   0  15      407.98      375.82     61.13 o
  -3   0  15     2999.41     3037.37    109.90 o
  -1   0  15       69.22       58.15     18.42 o
   1   0  15       87.97       83.01     32.90 o
   3   0  15      784.12      732.46    164.60 o
   5   0  15        3.68       20.01     29.11 o
   7   0  15      245.78      136.85    121.48 o
 -11   1  15        0.35       23.19     34.59 o
 -10   1  15        1.15       62.92     27.91 o
  -9   1  15        0.54       13.10     22.99 o
  -8   1  15        0.73       36.92     23.48 o
  -7   1  15        2.46      -19.41     19.41 o
  -6   1  15      246.17      224.69     49.73 o
  -5   1  15     1130.33     1083.75     48.23 o
  -4   1  15      691.33      626.14     37.34 o
  -3   1  15     1143.17     1089.99     38.77 o
  -2   1  15       33.76       44.85     13.37 o
  -1   1  15      151.20      152.99     15.04 o
   0   1  15      246.86      273.56     23.29 o
   1   1  15        2.58      -15.81     28.25 o
   2   1  15      145.77      140.26     25.32 o
   3   1  15       14.53        4.97     23.38 o
   4   1  15     1163.91     1203.08    100.48 o
   5   1  15       79.42      108.98     26.14 o
   6   1  15       45.18       84.84     31.57 o
   7   1  15       26.20      -25.61     42.24 o
 -10   2  15        1.80      -22.86     25.23 o
  -9   2  15       63.36       42.62     22.71 o
  -8   2  15       71.07       60.06     22.93 o
  -7   2  15       43.61       53.10     22.09 o
  -6   2  15        3.98        4.71     17.12 o
  -5   2  15      166.22      155.93     25.93 o
  -4   2  15      381.66      447.61     35.81 o
  -3   2  15       25.47       30.47     14.84 o
  -2   2  15      188.85      183.13     20.20 o
  -1   2  15       39.13       59.54     15.65 o
   0   2  15      313.80      325.34     31.40 o
   1   2  15       23.01        6.18     18.12 o
   2   2  15      285.94      278.07     30.57 o
   3   2  15        1.81       15.53     19.12 o
   4   2  15      103.33      102.35     24.33 o
   5   2  15        0.03       25.68     21.38 o
   6   2  15       72.11       87.23     31.89 o
   7   2  15       24.92        8.84     39.47 o
 -10   3  15       12.11       38.74     32.86 o
  -9   3  15        4.25       -9.86     19.01 o
  -8   3  15        5.09        5.02     18.83 o
  -7   3  15      135.28      154.86     26.99 o
  -6   3  15       17.42        2.78     30.40 o
  -5   3  15      125.83      129.20     24.47 o
  -4   3  15        2.57       -8.03     16.71 o
  -3   3  15       45.14       57.39     15.53 o
  -2   3  15      118.49      115.93     17.97 o
  -1   3  15       13.01        0.30     13.38 o
   0   3  15        0.11       21.80     14.49 o
   1   3  15      168.90      173.77     20.20 o
   2   3  15      328.57      342.03     32.19 o
   3   3  15      198.60      176.60     28.97 o
   4   3  15       16.96        4.09     19.84 o
   5   3  15       24.73       22.79     25.70 o
   6   3  15       24.10       12.96     28.00 o
   7   3  15        1.38      -50.82     60.35 o
 -10   4  15       14.51        8.59     28.20 o
  -9   4  15       21.04        4.77     28.88 o
  -8   4  15        0.03       16.46     20.45 o
  -7   4  15        1.33       25.82     24.78 o
  -6   4  15      365.05      372.68     34.77 o
  -5   4  15      321.43      305.67     41.01 o
  -4   4  15     1374.19     1349.30     53.19 o
  -3   4  15      636.30      648.34     30.18 o
  -2   4  15      260.41      266.76     22.76 o
  -1   4  15        6.25        9.82     19.90 o
   0   4  15       48.57       34.38     17.97 o
   1   4  15       31.62       29.40     15.07 o
   2   4  15        2.71        0.92     15.73 o
   3   4  15       22.74       48.23     19.65 o
   4   4  15        6.61      -15.44     15.44 o
   5   4  15       13.79       17.29     67.27 o
   6   4  15       21.04       46.53     27.54 o
   7   4  15       33.61       17.83     33.72 o
  -9   5  15       11.00        0.62     26.87 o
  -8   5  15       44.42       64.28     30.19 o
  -7   5  15       51.72       45.04     28.92 o
  -6   5  15        0.37      -14.72     14.72 o
  -5   5  15       65.41       85.93     21.50 o
  -4   5  15      552.58      486.44     36.14 o
  -3   5  15      343.62      343.40     23.89 o
  -2   5  15       66.83       81.06     17.06 o
  -1   5  15       50.40       44.70     16.57 o
   0   5  15       15.44       -1.29     14.12 o
   1   5  15      154.32      127.05     30.46 o
   2   5  15        4.89       -4.10     20.45 o
   3   5  15       67.48       54.33     20.43 o
   4   5  15      101.75       69.59     27.22 o
   5   5  15       32.98       26.30     23.13 o
   6   5  15        6.81      -13.23     21.66 o
  -9   6  15        0.00       27.02     29.86 o
  -8   6  15        0.71      -21.37     24.67 o
  -7   6  15        9.90       17.07     26.59 o
  -6   6  15        0.09      -14.84     27.50 o
  -5   6  15      146.90       92.29     23.22 o
  -4   6  15       15.12      -16.29     16.29 o
  -3   6  15       15.16       14.36     12.43 o
  -2   6  15      252.42      238.14     22.65 o
  -1   6  15       28.97       31.78     15.60 o
   0   6  15      260.24      247.15     23.69 o
   1   6  15      250.01      217.60     27.73 o
   2   6  15        1.70       -1.14     15.76 o
   3   6  15       11.70       17.42     29.49 o
   4   6  15        2.78      -12.56     21.51 o
   5   6  15        8.44       -5.11     21.70 o
   6   6  15        0.41       -8.55     28.23 o
  -8   7  15        6.66       21.99     27.25 o
  -7   7  15        0.07       44.95     58.93 o
  -6   7  15        3.77      -20.19     20.19 o
  -5   7  15        2.31        6.45     24.58 o
  -4   7  15        0.39        9.44     23.24 o
  -3   7  15       79.68       73.63     16.64 o
  -2   7  15      106.85      120.68     18.86 o
  -1   7  15        7.74        8.83     13.35 o
   0   7  15      109.87       94.44     18.61 o
   1   7  15      176.39      194.80     27.28 o
   2   7  15       42.79       36.54     33.03 o
   3   7  15       50.57       56.91     36.38 o
   4   7  15       16.35       -5.25     22.56 o
   5   7  15        2.83      -32.99     32.99 o
  -7   8  15       10.24      -10.76     56.87 o
  -6   8  15       36.51       31.22     45.02 o
  -5   8  15       22.13       -3.65     25.80 o
  -4   8  15        0.87       30.05     25.99 o
  -3   8  15       22.66       28.73     15.95 o
  -2   8  15       35.14       32.02     18.32 o
  -1   8  15       24.69       14.14     15.38 o
   0   8  15       15.63        3.32     14.04 o
   1   8  15        5.89        0.16     20.54 o
   2   8  15        0.22      -13.74     19.21 o
   3   8  15       19.55       -8.98     27.47 o
   4   8  15       50.20        1.67    106.47 o
  -6   9  15        0.25      -23.08     33.45 o
  -5   9  15        0.72      -14.20     26.04 o
  -4   9  15       18.19       24.87     29.46 o
  -3   9  15       23.29       -8.55     19.07 o
  -2   9  15       66.63       67.18     21.50 o
  -1   9  15        2.62       14.80     17.22 o
   0   9  15       33.81       25.50     18.98 o
   1   9  15       12.86       30.38     30.29 o
   2   9  15       15.45       49.94     32.95 o
   3   9  15       25.00       46.43     34.53 o
  -4  10  15        1.48        9.20     27.90 o
  -3  10  15        4.39        8.88     18.44 o
  -2  10  15        2.18      -10.82     15.37 o
  -1  10  15       21.65       38.28     22.88 o
   0  10  15       11.00      -11.09     32.39 o
   1  10  15       63.53      122.51     41.15 o
 -10   0  16        0.00      -29.01     29.01 o
  -8   0  16      174.60      197.20     52.34 o
  -6   0  16       38.86       25.71     31.84 o
  -4   0  16        0.44       11.60     33.08 o
  -2   0  16     1590.66     1562.20     59.35 o
   0   0  16      230.46      191.04     40.70 o
   2   0  16       76.83       63.75     31.55 o
   4   0  16      838.84      622.30    161.54 o
   6   0  16       89.63      119.45     76.04 o
 -10   1  16       15.65       10.30     24.62 o
  -9   1  16        0.02        3.70     32.94 o
  -8   1  16       71.38      103.43     30.43 o
  -7   1  16      192.74      247.56     38.69 o
  -6   1  16       69.95       70.00     23.05 o
  -5   1  16      593.74      564.74     38.88 o
  -4   1  16      488.29      428.22     41.47 o
  -3   1  16      544.16      511.96     33.96 o
  -2   1  16      709.01      737.83     28.22 o
  -1   1  16        9.00       -4.19     16.01 o
   0   1  16        4.06        6.19     18.95 o
   1   1  16       36.64       55.10     30.42 o
   2   1  16        1.58        6.76     17.96 o
   3   1  16      467.17      477.65     37.06 o
   4   1  16        4.61        0.10     27.34 o
   5   1  16        0.00       -1.83     20.93 o
   6   1  16       54.27       57.03     32.70 o
   7   1  16        0.18       26.63     47.22 o
 -10   2  16        0.05      -18.74     25.24 o
  -9   2  16       45.98       35.10     25.74 o
  -8   2  16        0.74       -1.69     18.09 o
  -7   2  16       58.17       53.05     23.30 o
  -6   2  16       14.85        5.85     17.76 o
  -5   2  16      278.87      257.28     30.86 o
  -4   2  16       11.48       24.45     20.04 o
  -3   2  16     1200.44     1230.40     45.98 o
  -2   2  16       54.99       52.97     16.69 o
  -1   2  16       94.10      110.63     18.29 o
   0   2  16      180.67      182.60     27.03 o
   1   2  16       17.46       14.26     18.74 o
   2   2  16        5.33       -0.15     17.65 o
   3   2  16      121.27      137.28     25.95 o
   4   2  16      111.19      116.61     26.06 o
   5   2  16       83.98       69.19     24.95 o
   6   2  16        6.02      -12.45     25.35 o
   7   2  16       11.83       94.07     99.74 o
 -10   3  16        0.44       18.36     20.90 o
  -9   3  16       17.47       13.63     21.60 o
  -8   3  16       12.90       -6.87     19.14 o
  -7   3  16      659.13      715.68     44.87 o
  -6   3  16      562.17      554.64     40.01 o
  -5   3  16      183.59      186.70     27.79 o
  -4   3  16       54.01       60.93     21.62 o
  -3   3  16       15.98       26.96     17.71 o
  -2   3  16      102.31      115.14     18.95 o
  -1   3  16      175.88      166.66     31.90 o
   0   3  16        7.44        7.56     15.12 o
   1   3  16      304.13      305.94     31.46 o
   2   3  16       48.89       53.86     20.00 o
   3   3  16        2.53       -2.84     18.27 o
   4   3  16      136.52      142.45     27.03 o
   5   3  16      106.86      121.13     46.86 o
   6   3  16        0.00      -23.22     23.22 o
   7   3  16       19.37       -3.04     34.12 o
 -10   4  16        0.00       15.38     24.22 o
  -9   4  16       75.29      105.29     36.43 o
  -8   4  16       13.37        7.04     19.99 o
  -7   4  16       22.60       47.70     20.56 o
  -6   4  16        3.84       12.65     18.62 o
  -5   4  16      101.96      122.40     23.99 o
  -4   4  16       37.43       39.34     19.66 o
  -3   4  16       92.99       90.66     20.37 o
  -2   4  16       13.18        9.10     14.24 o
  -1   4  16       94.14       88.42     17.92 o
   0   4  16        4.35       -0.04     14.26 o
   1   4  16        7.64       27.87     17.88 o
   2   4  16        4.53        8.76     17.67 o
   3   4  16        1.15      -11.68     17.50 o
   4   4  16       59.84       51.73     22.70 o
   5   4  16       27.83       29.61     31.17 o
   6   4  16        2.24      -26.40     34.78 o
  -9   5  16        1.73       22.21     32.44 o
  -8   5  16       63.29       27.46     28.64 o
  -7   5  16        7.39      -25.03     25.53 o
  -6   5  16        2.68       -8.09     18.38 o
  -5   5  16        1.47        2.87     17.85 o
  -4   5  16       10.79        3.57     17.81 o
  -3   5  16      180.98      185.88     23.04 o
  -2   5  16       69.98       63.20     16.75 o
  -1   5  16        3.41       -3.84     13.91 o
   0   5  16       12.13       18.62     14.57 o
   1   5  16       21.13       30.63     20.12 o
   2   5  16        6.27      -13.75     13.75 o
   3   5  16       49.77       80.05     22.88 o
   4   5  16        2.81       21.23     23.97 o
   5   5  16        9.69       51.06     27.80 o
   6   5  16        1.04        9.37     24.51 o
  -8   6  16        0.01       -4.52     27.18 o
  -7   6  16        6.88      -24.61     24.61 o
  -6   6  16       15.06       32.02     29.15 o
  -5   6  16       60.61       60.79     22.38 o
  -4   6  16      159.86      207.81     32.79 o
  -3   6  16       34.39       40.06     18.48 o
  -2   6  16      223.64      222.12     35.32 o
  -1   6  16      177.70      156.38     20.31 o
   0   6  16       31.11       31.73     15.17 o
   1   6  16       71.65       41.97     19.66 o
   2   6  16        7.15       14.10     21.81 o
   3   6  16        0.60      -10.79     19.89 o
   4   6  16       75.23       42.27     27.99 o
   5   6  16        2.23      -16.59     22.21 o
  -8   7  16        0.02       -6.63     27.16 o
  -7   7  16       26.41      -24.94     24.94 o
  -6   7  16        0.50      -23.11     23.11 o
  -5   7  16       14.65       22.78     38.62 o
  -4   7  16       13.59       -6.62     23.95 o
  -3   7  16       81.68       86.37     20.64 o
  -2   7  16       32.89       23.18     14.81 o
  -1   7  16        0.24        3.28     16.35 o
   0   7  16       42.91        7.94     15.03 o
   1   7  16        0.97        4.79     17.21 o
   2   7  16        4.01       13.55     21.60 o
   3   7  16        3.42       -7.86     21.37 o
   4   7  16        8.50       30.64     24.39 o
  -7   8  16       71.88       39.69     32.14 o
  -6   8  16       11.58      -18.76     25.55 o
  -5   8  16        9.44       15.29     27.20 o
  -4   8  16        1.83       35.31     27.34 o
  -3   8  16        2.74       44.65     21.02 o
  -2   8  16        3.78       -0.24     18.52 o
  -1   8  16        4.48       -0.71     14.00 o
   0   8  16        9.62        5.63     14.98 o
   1   8  16        2.48      -15.21     31.56 o
   2   8  16       34.47       32.26     24.02 o
   3   8  16       41.29       33.00     33.87 o
  -5   9  16       15.58       -8.07     31.89 o
  -4   9  16       56.74       92.05     34.72 o
  -3   9  16        1.76       -3.38     18.15 o
  -2   9  16        0.32        5.83     16.58 o
  -1   9  16        5.37      -13.70     16.32 o
   0   9  16        9.43       23.43     28.32 o
   1   9  16        7.55       46.18     31.86 o
   2   9  16       16.78      -21.00     21.00 o
  -3  10  16       15.95       13.48     20.69 o
  -2  10  16        0.94      -13.36     15.15 o
  -1  10  16        6.14        7.34     20.15 o
  -9   0  17       30.08        3.20     35.05 o
  -7   0  17       10.90        3.29     31.11 o
  -5   0  17      444.19      457.80     44.62 o
  -3   0  17      167.62      165.29     30.07 o
  -1   0  17        1.18       -2.33     55.83 o
   1   0  17       43.77       23.20     34.76 o
   3   0  17      608.70      634.05    108.25 o
   5   0  17        2.55        8.45     30.43 o
 -10   1  17        0.13       33.43     27.55 o
  -9   1  17        1.17       12.57     26.58 o
  -8   1  17        6.66       -6.08     19.06 o
  -7   1  17       40.36       43.02     25.62 o
  -6   1  17        1.04      -16.72     16.72 o
  -5   1  17      287.33      275.82     52.61 o
  -4   1  17      677.88      705.54     41.93 o
  -3   1  17     1984.22     1967.02     89.01 o
  -2   1  17      149.72      135.33     20.42 o
  -1   1  17        1.68        2.76     18.89 o
   0   1  17       36.27       43.73     26.55 o
   1   1  17       25.19        4.41     24.14 o
   2   1  17       12.51        5.86     20.17 o
   3   1  17        5.72      -16.70     19.23 o
   4   1  17       66.37       39.66     23.96 o
   5   1  17      133.32      127.41     30.86 o
   6   1  17        0.71      -23.07     27.85 o
 -10   2  17        0.00      -20.54     20.54 o
  -9   2  17        4.28      -12.62     21.09 o
  -8   2  17        5.94       15.82     20.70 o
  -7   2  17      106.65      127.61     26.49 o
  -6   2  17       17.99        6.60     20.09 o
  -5   2  17      225.05      188.03     28.74 o
  -4   2  17       23.49        8.55     32.22 o
  -3   2  17      438.92      454.57     36.02 o
  -2   2  17     1862.22     1889.91     50.91 o
  -1   2  17      392.07      400.05     34.36 o
   0   2  17       55.37       16.37     20.22 o
   1   2  17       20.31        9.19     18.33 o
   2   2  17        6.89      -10.94     18.61 o
   3   2  17       27.25       52.31     22.21 o
   4   2  17      168.80      154.03     28.50 o
   5   2  17      165.85      148.44     33.78 o
   6   2  17        2.50       27.06     30.49 o
  -9   3  17       13.44       10.76     21.38 o
  -8   3  17       28.37       48.71     22.81 o
  -7   3  17       60.77       92.10     25.40 o
  -6   3  17      257.32      226.36     30.85 o
  -5   3  17       57.57       46.76     21.74 o
  -4   3  17       20.01        6.38     18.48 o
  -3   3  17      195.77      170.41     26.44 o
  -2   3  17      167.58      191.40     21.55 o
  -1   3  17       92.00       89.67     18.30 o
   0   3  17       17.60       23.68     19.37 o
   1   3  17       55.20       56.55     20.84 o
   2   3  17       86.37       55.34     21.10 o
   3   3  17        5.43        0.61     17.87 o
   4   3  17       11.51        9.46     19.71 o
   5   3  17      261.40      285.60     45.01 o
   6   3  17        2.44        3.62     26.72 o
  -9   4  17       18.68       -7.52     37.47 o
  -8   4  17        1.11      -15.07     19.44 o
  -7   4  17        2.34      -11.07     21.89 o
  -6   4  17       75.79       81.63     25.11 o
  -5   4  17       36.44       34.88     19.84 o
  -4   4  17      187.28      188.69     28.17 o
  -3   4  17      178.39      192.37     27.78 o
  -2   4  17      160.17      175.79     21.44 o
  -1   4  17      191.94      211.45     22.52 o
   0   4  17      163.12      134.72     25.74 o
   1   4  17      134.97       92.38     23.55 o
   2   4  17      219.29      182.48     28.89 o
   3   4  17       29.79       40.50     21.72 o
   4   4  17       35.79       14.41     31.28 o
   5   4  17       95.19       86.67     31.85 o
   6   4  17        0.03      -15.46     22.60 o
  -9   5  17        9.57       14.12     24.92 o
  -8   5  17        0.66       -6.14     26.84 o
  -7   5  17       10.75       -7.78     37.79 o
  -6   5  17       66.72       49.02     25.28 o
  -5   5  17       17.98       11.09     19.56 o
  -4   5  17      447.38      387.65     36.08 o
  -3   5  17      137.71      119.47     29.97 o
  -2   5  17      186.04      180.72     21.75 o
  -1   5  17      137.83      140.31     21.01 o
   0   5  17        7.92       -3.53     14.50 o
   1   5  17        0.71        6.06     18.34 o
   2   5  17        0.74      -14.03     16.80 o
   3   5  17       36.33       34.33     20.63 o
   4   5  17        3.00        9.76     39.33 o
   5   5  17        8.16       13.04     26.84 o
  -8   6  17        1.80       17.18     30.20 o
  -7   6  17        1.00       -2.27     25.39 o
  -6   6  17       11.27       -4.70     26.54 o
  -5   6  17      158.83      165.90     36.12 o
  -4   6  17      206.72      276.21     32.14 o
  -3   6  17       32.51       18.04     27.02 o
  -2   6  17        1.62       10.54     14.85 o
  -1   6  17       15.71       -4.91     13.50 o
   0   6  17       40.33       43.08     16.73 o
   1   6  17       90.78       48.90     21.47 o
   2   6  17        1.43       -4.99     16.48 o
   3   6  17        1.97      -19.10     21.37 o
   4   6  17        0.94       10.02     23.13 o
   5   6  17        0.08        8.42     21.60 o
  -7   7  17        4.84       26.87     29.29 o
  -6   7  17       18.03       36.65     27.70 o
  -5   7  17       32.55       35.13     29.65 o
  -4   7  17        1.84       -4.97     25.68 o
  -3   7  17      143.98      191.81     30.00 o
  -2   7  17       15.90       15.81     15.18 o
  -1   7  17       21.47       28.10     15.89 o
   0   7  17       69.68       45.15     16.92 o
   1   7  17        6.53       -5.54     24.58 o
   2   7  17        0.20       -3.56     21.66 o
   3   7  17        7.25        1.76     22.67 o
   4   7  17       10.62      -25.30     27.49 o
  -6   8  17        7.43        1.56     29.04 o
  -5   8  17        3.78       14.11     28.85 o
  -4   8  17       15.24        5.20     31.20 o
  -3   8  17       10.31       13.85     25.83 o
  -2   8  17        1.14       -8.89     20.42 o
  -1   8  17        1.71        7.43     14.90 o
   0   8  17        7.22       -0.19     14.91 o
   1   8  17        8.99       -9.87     22.95 o
   2   8  17        1.44       22.95     24.05 o
   3   8  17        1.13      -25.08     28.17 o
  -4   9  17       27.24       60.17     31.65 o
  -3   9  17        8.76      -15.10     27.26 o
  -2   9  17        2.60       -7.20     28.83 o
  -1   9  17       11.55       16.81     20.64 o
   0   9  17        2.45       21.39     23.34 o
   1   9  17        0.93        5.32     25.19 o
  -8   0  18        3.28        3.57     33.40 o
  -6   0  18      685.66      676.77     53.22 o
  -4   0  18       22.78       21.46     23.99 o
  -2   0  18      300.41      263.64     44.30 o
   0   0  18       15.07       16.65     29.85 o
   2   0  18      463.87      354.73     51.80 o
   4   0  18       66.47       23.75     34.31 o
   6   0  18        2.59      -29.45     29.45 o
  -9   1  18       14.99       12.13     21.28 o
  -8   1  18      132.85      130.98     38.18 o
  -7   1  18        8.81       15.49     24.17 o
  -6   1  18      132.74      170.59     28.47 o
  -5   1  18       25.19       33.86     20.52 o
  -4   1  18      210.89      212.27     23.91 o
  -3   1  18       10.11      -11.99     17.56 o
  -2   1  18      906.55      968.34     78.32 o
  -1   1  18      415.74      422.40     57.58 o
   0   1  18      255.30      241.58     31.00 o
   1   1  18       22.79       22.03     19.96 o
   2   1  18        1.33        8.53     21.14 o
   3   1  18       18.19       14.70     23.97 o
   4   1  18       15.86       10.00     21.39 o
   5   1  18       43.22       -5.27     24.31 o
   6   1  18       10.72       11.29     31.39 o
  -9   2  18        1.15        5.77     21.61 o
  -8   2  18        2.60       -3.50     19.75 o
  -7   2  18        0.00       -1.15     19.45 o
  -6   2  18       26.12       36.90     21.89 o
  -5   2  18       45.59       26.08     20.78 o
  -4   2  18      150.93      181.52     26.94 o
  -3   2  18      202.58      170.85     26.02 o
  -2   2  18      363.43      436.88     50.38 o
  -1   2  18      122.86      134.61     25.75 o
   0   2  18       91.85       91.91     24.02 o
   1   2  18       20.28       17.06     19.84 o
   2   2  18       91.16       82.70     24.30 o
   3   2  18        0.86        3.75     20.52 o
   4   2  18       50.47       56.98     23.90 o
   5   2  18       22.33        4.22     22.01 o
   6   2  18        8.56        6.86     53.95 o
  -9   3  18       39.47       63.32     24.95 o
  -8   3  18        1.32      -15.50     19.66 o
  -7   3  18        7.71       -1.33     20.39 o
  -6   3  18        0.14      -15.94     18.81 o
  -5   3  18        1.00      -19.61     19.61 o
  -4   3  18      358.73      369.42     34.61 o
  -3   3  18        0.18       -5.53     16.92 o
  -2   3  18      277.21      260.57     27.89 o
  -1   3  18      626.14      575.11     38.64 o
   0   3  18       40.58        7.95     20.19 o
   1   3  18      133.99      143.39     26.89 o
   2   3  18       61.23       31.42     21.10 o
   3   3  18       32.55       13.13     20.27 o
   4   3  18       52.24       32.01     21.70 o
   5   3  18       13.09       40.97     29.49 o
  -9   4  18        0.40       -9.41     22.93 o
  -8   4  18       23.87       34.49     23.26 o
  -7   4  18       11.52       21.47     22.84 o
  -6   4  18       23.56      -13.54     36.49 o
  -5   4  18        0.68      -21.42     22.93 o
  -4   4  18      147.91      106.56     24.63 o
  -3   4  18      562.94      611.74     40.35 o
  -2   4  18       34.91       26.52     19.25 o
  -1   4  18        4.00       -9.04     18.15 o
   0   4  18       52.63       55.38     21.06 o
   1   4  18       53.97       53.52     22.17 o
   2   4  18        9.51        1.95     17.64 o
   3   4  18        0.65      -16.46     26.65 o
   4   4  18      133.37      145.19     28.82 o
   5   4  18       30.96       17.76     28.61 o
  -8   5  18        7.09       17.20     30.55 o
  -7   5  18        2.50      -39.63     52.07 o
  -6   5  18        7.79       35.43     23.92 o
  -5   5  18        3.48      -17.37     17.37 o
  -4   5  18       95.14      141.65     26.20 o
  -3   5  18        7.84       -0.57     20.02 o
  -2   5  18        5.60       26.27     17.82 o
  -1   5  18        1.06      -11.43     13.76 o
   0   5  18       43.05       44.63     19.61 o
   1   5  18       62.41       47.57     20.98 o
   2   5  18       28.74       12.21     20.91 o
   3   5  18        1.38       12.91     19.27 o
   4   5  18        8.05       20.97     24.68 o
  -7   6  18        1.94       40.33     30.01 o
  -6   6  18       50.03       42.08     29.13 o
  -5   6  18      137.77      250.35     42.45 o
  -4   6  18       44.95       33.74     21.75 o
  -3   6  18      131.11      150.57     27.24 o
  -2   6  18       19.12       21.03     19.01 o
  -1   6  18        0.31        0.45     14.22 o
   0   6  18       10.36       19.13     18.16 o
   1   6  18       12.29      -17.13     23.92 o
   2   6  18       15.63       20.44     32.76 o
   3   6  18        0.28      -22.25     22.25 o
   4   6  18        8.78      -22.92     23.96 o
  -6   7  18       27.12       48.62     30.06 o
  -5   7  18        1.15       -9.72     25.80 o
  -4   7  18       13.73       11.77     27.54 o
  -3   7  18       81.20      109.76     30.98 o
  -2   7  18        0.60        3.04     25.13 o
  -1   7  18        2.38        2.80     15.60 o
   0   7  18        3.28       33.11     16.37 o
   1   7  18        0.05        8.55     19.13 o
   2   7  18        0.27        9.76     19.94 o
   3   7  18       12.11       21.19     25.46 o
  -5   8  18        4.78      -11.65     28.01 o
  -4   8  18        0.82       -9.46     25.62 o
  -3   8  18       35.59       42.58     40.31 o
  -2   8  18       31.29       48.18     25.75 o
  -1   8  18        4.64      -13.23     13.23 o
   0   8  18        7.24       -3.48     18.94 o
   1   8  18        0.19        5.97     23.44 o
  -9   0  19       60.88       70.09     42.28 o
  -7   0  19        4.51       11.49     24.88 o
  -5   0  19       56.26       86.22     29.02 o
  -3   0  19      339.65      352.58     62.96 o
  -1   0  19      422.01      344.72     48.96 o
   1   0  19       17.21      -20.78     33.09 o
   3   0  19      116.18       87.70     49.84 o
   5   0  19        0.21      -26.16     32.72 o
  -9   1  19       47.83       80.92     26.86 o
  -8   1  19       21.50       14.08     22.11 o
  -7   1  19        6.43        0.05     19.79 o
  -6   1  19       30.51       33.03     21.48 o
  -5   1  19       56.95       57.63     22.94 o
  -4   1  19       36.38       14.72     19.32 o
  -3   1  19       40.76       61.91     28.19 o
  -2   1  19      481.10      531.78     49.59 o
  -1   1  19      842.33      837.76     46.32 o
   0   1  19        7.21       12.63     20.92 o
   1   1  19       11.76       17.32     29.15 o
   2   1  19       42.71       28.25     22.43 o
   3   1  19       54.23       59.47     26.28 o
   4   1  19        9.29       -8.66     21.52 o
   5   1  19       33.49       16.95     25.53 o
  -9   2  19        0.00      -13.98     20.18 o
  -8   2  19        5.59        5.36     35.86 o
  -7   2  19       36.21       38.58     22.78 o
  -6   2  19        1.04      -20.00     22.89 o
  -5   2  19      114.55      138.45     27.72 o
  -4   2  19       25.81       52.07     21.01 o
  -3   2  19        4.53       14.26     20.87 o
  -2   2  19      947.64      982.48     68.45 o
  -1   2  19      500.83      475.66     38.63 o
   0   2  19       36.44       27.07     20.80 o
   1   2  19       42.58       32.47     21.04 o
   2   2  19       40.13       74.35     24.76 o
   3   2  19        0.00      -14.05     19.24 o
   4   2  19        0.48      -19.62     19.62 o
   5   2  19       14.12       16.89     25.79 o
  -8   3  19       20.20       19.99     22.60 o
  -7   3  19        5.92       19.92     21.79 o
  -6   3  19       27.26       35.14     22.64 o
  -5   3  19      189.93      179.30     29.07 o
  -4   3  19        0.80      -13.89     17.79 o
  -3   3  19       23.63       26.92     19.62 o
  -2   3  19      294.42      311.04     43.50 o
  -1   3  19        0.19       -5.80     18.06 o
   0   3  19       69.39       67.34     23.61 o
   1   3  19       17.31        5.72     19.51 o
   2   3  19       96.55       67.90     24.77 o
   3   3  19       23.63       22.70     21.06 o
   4   3  19       44.37       42.62     25.22 o
   5   3  19       59.83       54.27     33.65 o
  -8   4  19       23.54       37.98     22.54 o
  -7   4  19        3.44      -11.60     20.28 o
  -6   4  19       91.78       86.22     25.70 o
  -5   4  19        5.53        1.25     19.15 o
  -4   4  19        0.11        7.51     19.15 o
  -3   4  19       33.14       29.11     20.86 o
  -2   4  19      161.31      242.12     39.96 o
  -1   4  19       32.19       50.55     20.70 o
   0   4  19       40.82       14.67     32.40 o
   1   4  19       37.60       42.09     22.85 o
   2   4  19        4.11        7.75     18.98 o
   3   4  19        3.71        0.08     19.95 o
   4   4  19        5.11        4.98     20.97 o
  -7   5  19        8.28       11.96     26.95 o
  -6   5  19        1.12       -0.70     20.08 o
  -5   5  19        0.01      -19.27     19.27 o
  -4   5  19       79.29       72.16     32.39 o
  -3   5  19        6.29        4.34     19.71 o
  -2   5  19       15.72       19.03     20.34 o
  -1   5  19      110.43       83.35     23.53 o
   0   5  19      117.56      141.38     33.89 o
   1   5  19       11.77       36.24     21.61 o
   2   5  19        4.62       -5.29     18.71 o
   3   5  19       26.25       19.42     21.86 o
   4   5  19       48.37       65.69     28.78 o
  -7   6  19        5.74        7.87     28.45 o
  -6   6  19       57.87       75.70     42.32 o
  -5   6  19       72.13       58.17     44.88 o
  -4   6  19        7.31       -9.91     20.19 o
  -3   6  19       86.33      110.99     26.48 o
  -2   6  19        0.36      -17.95     17.95 o
  -1   6  19       57.12       51.33     20.75 o
   0   6  19        7.52        5.88     18.66 o
   1   6  19        1.30        4.78     20.20 o
   2   6  19       48.39       18.65     24.88 o
   3   6  19        3.91        5.36     23.97 o
  -5   7  19       10.27       -3.24     28.06 o
  -4   7  19       19.01      -24.61     25.75 o
  -3   7  19       44.48      108.73     34.69 o
  -2   7  19       92.63       38.08     36.99 o
  -1   7  19        0.23      -11.51     22.67 o
   0   7  19        7.21       25.26     21.40 o
   1   7  19       79.24       68.96     24.59 o
   2   7  19        3.28      -10.84     19.09 o
  -3   8  19      160.71      172.10     89.91 o
  -2   8  19        8.50      -23.18     23.18 o
  -1   8  19       57.58       65.38     26.42 o
   0   8  19        4.04      -15.15     26.43 o
  -8   0  20      253.20      380.44     72.06 o
  -6   0  20        8.90        0.75     28.05 o
  -4   0  20       44.42       42.28     41.82 o
  -2   0  20       33.65       22.97     37.79 o
   0   0  20      199.82      196.66     44.95 o
   2   0  20       39.28       24.85     33.66 o
   4   0  20       62.63       71.05     38.50 o
  -8   1  20       15.78       38.99     25.19 o
  -7   1  20       35.75       80.33     25.86 o
  -6   1  20       10.88       -2.09     20.43 o
  -5   1  20        8.07       31.17     23.32 o
  -4   1  20       81.93       86.08     32.62 o
  -3   1  20       43.33       72.77     28.63 o
  -2   1  20       36.95       63.64     28.24 o
  -1   1  20        0.61      -13.41     20.41 o
   0   1  20       43.00       12.96     21.67 o
   1   1  20        2.07        0.76     34.05 o
   2   1  20       16.58        8.30     21.19 o
   3   1  20      103.72       73.81     29.41 o
   4   1  20        0.13       10.18     25.24 o
  -8   2  20        2.80       12.68     21.89 o
  -7   2  20       67.60       75.33     27.51 o
  -6   2  20       45.21        8.43     21.22 o
  -5   2  20        1.71      -14.66     19.87 o
  -4   2  20       17.40       25.04     21.15 o
  -3   2  20       78.74       92.35     33.47 o
  -2   2  20       10.86      -22.43     22.43 o
  -1   2  20        1.41       43.98     22.42 o
   0   2  20        2.73      -21.94     21.94 o
   1   2  20      179.17      192.39     37.06 o
   2   2  20        0.09        4.21     23.57 o
   3   2  20        0.41       -9.99     21.91 o
   4   2  20        0.43      -16.26     20.73 o
  -8   3  20        0.20        1.62     21.19 o
  -7   3  20       16.38        7.32     21.54 o
  -6   3  20        9.70        4.55     22.09 o
  -5   3  20       41.65       61.83     24.34 o
  -4   3  20        0.55        5.59     19.99 o
  -3   3  20       30.75       22.90     29.21 o
  -2   3  20      254.67      268.02     42.61 o
  -1   3  20       37.43       42.04     25.81 o
   0   3  20      114.34      103.43     25.71 o
   1   3  20      103.33       95.26     37.55 o
   2   3  20        9.93        4.93     21.98 o
   3   3  20        4.17       -1.89     20.51 o
   4   3  20       16.77       24.51     20.83 o
  -7   4  20       12.21      -19.95     20.41 o
  -6   4  20       56.12       13.51     22.94 o
  -5   4  20       63.05       60.44     23.81 o
  -4   4  20        6.33       -1.24     19.91 o
  -3   4  20        8.20       -5.19     25.76 o
  -2   4  20        7.44       24.71     26.18 o
  -1   4  20      263.27      211.02     36.25 o
   0   4  20      360.68      377.83     37.71 o
   1   4  20        0.66      -18.52     18.52 o
   2   4  20        7.38        7.09     21.49 o
   3   4  20        2.21        1.64     19.81 o
  -7   5  20       25.26       12.53     30.20 o
  -6   5  20        5.42      -21.12     21.12 o
  -5   5  20        0.15        9.36     33.84 o
  -4   5  20        6.07       40.27     22.81 o
  -3   5  20       39.60       23.79     21.56 o
  -2   5  20       20.30       24.74     28.07 o
  -1   5  20      499.71      505.00     47.67 o
   0   5  20      151.25      133.49     28.14 o
   1   5  20       62.13       74.85     33.10 o
   2   5  20       17.33       22.37     20.54 o
  -6   6  20        0.29       -8.27     33.03 o
  -5   6  20       11.76        7.10     27.94 o
  -4   6  20       13.37       17.04     21.83 o
  -3   6  20       15.69       13.75     21.54 o
  -2   6  20        2.54      -21.54     21.54 o
  -1   6  20      243.74      238.87     37.96 o
   0   6  20       26.23        8.18     29.35 o
   1   6  20        6.54       15.05     20.28 o
  -4   7  20        0.01       -4.60     59.98 o
  -3   7  20        3.45        9.40     34.86 o
  -2   7  20       91.50       67.99     31.73 o
  -1   7  20        6.33      -34.96     34.96 o
   0   7  20       57.25       68.89     24.27 o
  -7   0  21       84.41       92.69     34.06 o
  -5   0  21       11.85      -21.96     31.94 o
  -3   0  21       46.50      100.11     44.47 o
  -1   0  21      239.79      208.45     59.11 o
   1   0  21      158.94      205.44     53.53 o
   3   0  21      121.60       88.49     59.59 o
  -7   1  21      101.36      157.00     26.78 o
  -6   1  21        0.35      -19.95     19.95 o
  -5   1  21       56.82       71.35     33.22 o
  -4   1  21       25.83       34.34     29.09 o
  -3   1  21       15.53        5.90     26.08 o
  -2   1  21       60.76       47.90     29.99 o
  -1   1  21       98.07      117.27     34.11 o
   0   1  21       62.40       26.32     25.72 o
   1   1  21       28.04       31.50     24.78 o
   2   1  21       59.51       74.24     26.33 o
   3   1  21       11.02       -0.72     24.10 o
  -7   2  21       67.51       47.46     25.50 o
  -6   2  21       29.42       71.81     25.67 o
  -5   2  21       29.45       48.95     23.31 o
  -4   2  21        0.75      -22.00     60.85 o
  -3   2  21       18.57       26.48     65.61 o
  -2   2  21        6.37       17.57     32.58 o
  -1   2  21        1.70       18.08     27.56 o
   0   2  21       25.32       48.29     27.97 o
   1   2  21       26.60       36.66     44.35 o
   2   2  21       37.42       22.11     23.78 o
   3   2  21       13.12       17.53     21.84 o
  -7   3  21       74.24       29.40     23.61 o
  -6   3  21        8.70      -11.41     20.93 o
  -5   3  21       55.37       90.13     26.72 o
  -4   3  21        8.17        8.66     30.79 o
  -3   3  21        0.67       13.28     27.00 o
  -2   3  21        0.57       18.06     27.00 o
  -1   3  21       62.21       62.40     31.09 o
   0   3  21      180.57      170.18     45.17 o
   1   3  21        9.77       13.26     24.84 o
   2   3  21       22.60        1.98     23.10 o
   3   3  21       54.13       48.56     26.73 o
  -6   4  21        8.86       -9.62     32.23 o
  -5   4  21        0.24       -0.79     21.16 o
  -4   4  21        0.27      -21.02     21.02 o
  -3   4  21       11.24      -15.75     24.90 o
  -2   4  21        2.56      -18.96     24.99 o
  -1   4  21      117.31      145.95     38.04 o
   0   4  21      132.51       71.28     31.26 o
   1   4  21       45.68       43.73     23.95 o
   2   4  21       10.27       34.29     29.12 o
  -5   5  21        3.89       30.92     23.29 o
  -4   5  21        0.03       36.83     23.00 o
  -3   5  21       14.39       26.57     30.33 o
  -2   5  21        6.02       -2.65     27.54 o
  -1   5  21      100.41       45.51     32.48 o
   0   5  21      179.10      185.51     43.40 o
   1   5  21        4.64      -16.08     19.68 o
  -4   6  21       18.65       26.48     26.50 o
  -3   6  21        4.50       -0.62     28.75 o
  -2   6  21        4.04      -29.28     29.28 o
  -1   6  21        1.38       29.16     27.74 o
   0   6  21        0.05       21.94     28.00 o
  -6   0  22       31.93       66.80     46.76 o
  -4   0  22       16.11        1.10     37.70 o
  -2   0  22       22.88       12.99     40.26 o
   0   0  22       17.77        4.24     42.96 o
   2   0  22       49.00       75.78     40.60 o
  -6   1  22       11.32       -4.40     27.99 o
  -5   1  22        1.38      -22.61     22.61 o
  -4   1  22        0.00        6.65     25.38 o
  -3   1  22        0.07       11.57     26.18 o
  -2   1  22        7.69       43.18     30.15 o
  -1   1  22       36.61        3.01     28.93 o
   0   1  22        6.21        6.25     25.19 o
   1   1  22        4.01       -0.80     23.92 o
   2   1  22        0.65        0.23     22.27 o
  -6   2  22        7.98       31.34     28.54 o
  -5   2  22        6.50       27.86     49.41 o
  -4   2  22        1.59       17.16     28.35 o
  -3   2  22        7.80      -24.46     26.40 o
  -2   2  22       14.81       -1.00     25.48 o
  -1   2  22        1.93        1.61     33.26 o
   0   2  22       62.66       55.85     29.43 o
   1   2  22        4.29      -13.58     20.50 o
   2   2  22        5.51      -13.41     20.87 o
  -6   3  22        8.37        2.82     19.74 o
  -5   3  22        1.33       -5.38     26.43 o
  -4   3  22        0.05       -7.77     27.58 o
  -3   3  22       10.77       30.18     29.24 o
  -2   3  22       28.72      -22.82     22.82 o
  -1   3  22       19.48      -17.04     28.72 o
   0   3  22        0.59       -0.84     25.93 o
   1   3  22        9.39      -21.20     21.20 o
  -5   4  22       12.47        6.88     27.78 o
  -4   4  22        0.03       -9.85     26.55 o
  -3   4  22        8.89       26.84     44.88 o
  -2   4  22        1.84      -21.10     37.61 o
  -1   4  22       52.80       64.62     32.73 o
   0   4  22       35.28       29.87     27.53 o
  -3   5  22        0.36        3.52     29.12 o
  -2   5  22        2.43       -7.11     75.13 o
  -1   5  22        0.01      -10.10     26.94 o
  -5   0  23        1.03      -15.28     40.17 o
  -3   0  23        2.68       44.38     43.01 o
  -1   0  23       55.29      -16.01     36.60 o
  -5   1  23       22.47      -14.66     25.65 o
  -4   1  23       21.35      -30.15     30.15 o
  -3   1  23        0.14       -5.57     25.65 o
  -2   1  23        2.58        3.12     26.64 o
  -1   1  23       27.19       15.11     29.25 o
   0   1  23       16.62      -15.28     26.01 o
  -5   2  23       20.48      -12.16     24.62 o
  -4   2  23       38.91        6.30     54.40 o
  -3   2  23        3.84       -0.69     28.62 o
  -2   2  23        0.00        1.11     27.95 o
  -1   2  23       48.62       47.76     31.88 o
   0   2  23        1.77        3.64     26.37 o
  -4   3  23        2.49        6.59     32.94 o
  -3   3  23       13.06       35.39     31.37 o
  -2   3  23       14.17       22.10     30.12 o
  -1   3  23       23.69        8.16     30.63 o
 
